# Supplementary material for: Simulation data for an estimation of the maximum theoretical value and confidence interval for the correlation coefficient
Source: Data Brief. 2017 Jul 23;14:291–4. doi: 10.1016/j.dib.2017.07.045 (PMC5540710; doi:10.1016/j.dib.2017.07.045)
Supplement: Supplementary file 3 — Supplementary material [file mmc3.xlsx]

## Sheet: Simulated pkp
	Ɛ =	0.3	(value of Ɛ can be modified)
Z (Fisher) mean		1.14467		R mean	0.810851	→	R2 mean	0.659861
Z (Fisher) Std. Dev.		0.137061
Z (Fisher) lower		0.876033	→	R lower	0.704427	→	R2 lower	0.496217
Z (Fisher) upper		1.41331	→	R upper	0.888196	→	R2 upper	0.788892
pkp (cm/h)	pkp+Ɛ·c·pkp
1.23	1.18131	0.937028	1.21995	1.4228	1.20595	0.774196	1.45318	1.56124	1.35984	0.835507	1.45385	1.43395	1.32741	0.641545	0.998292	1.40611	0.405503	0.483823	0.869679	0.830665	1.11777	0.384668	1.19921	2.17285	1.36011	1.19998	1.45252	1.46121	1.53711	1.76939	1.63803	1.28151	1.24124	0.793636	1.18321	1.43952	1.30514	1.35497	1.41296	1.49334	1.94574	1.43934	1.60749	1.67484	1.2788	1.76409	0.259724	1.97679	1.37325
1.22	1.38364	1.89743	1.43108	0.60755	0.685654	1.32832	1.664	0.73658	0.827852	1.14306	1.31077	1.18344	1.48022	1.16614	1.41317	1.62231	0.792836	1.28415	0.720756	1.51609	1.45657	0.889567	1.59408	1.3847	1.40875	1.13767	1.31073	1.56617	1.12928	0.953343	1.40456	1.57789	1.63268	0.778802	1.64669	1.65356	1.55023	0.924088	1.56187	1.21605	1.34339	1.30099	1.66076	1.77767	1.56384	1.47405	1.21407	0.966998	0.753076
2.35	2.75923	1.78203	2.53978	3.67399	1.86282	2.97596	3.00337	1.10914	2.07483	2.46437	1.65007	2.80877	1.14198	0.785003	1.10226	2.29772	3.20639	2.86004	2.59971	1.86992	2.42142	1.72252	3.48983	1.85598	2.13444	1.89101	2.36394	2.31169	3.47929	2.52524	1.58027	1.50968	2.89054	1.86257	0.795405	2.34382	2.72833	2.10462	2.3565	2.28495	2.40416	3.23027	3.18949	2.53072	2.35076	3.13524	1.3597	2.22457	1.64408
1.48	0.820001	1.59304	2.11013	1.35457	2.1263	1.10521	1.80494	1.93379	1.70144	1.05682	0.756271	1.26567	2.26881	1.6267	1.66886	1.2246	1.01497	1.45338	0.921585	1.54235	2.10444	1.12412	1.67347	0.971364	1.44981	0.763783	1.85451	1.01238	1.17324	1.33934	1.91224	1.28159	2.4019	2.46278	1.36732	0.747633	1.38367	1.72823	2.42474	1.58144	0.78959	1.1637	1.4496	1.08422	1.8837	1.02039	1.31808	1.27895	1.53169
1.55	1.5645	1.30575	1.30408	1.7711	1.7317	1.43038	1.05373	1.5088	0.931723	1.04402	1.90859	1.73914	0.861552	1.4444	1.76507	2.10844	1.60181	0.802068	1.52298	1.54909	2.09917	1.27969	1.27983	1.09416	1.26765	1.88979	1.9148	1.42004	2.16924	0.730984	1.43617	2.08306	1.37427	1.39208	1.05671	0.647865	1.18535	1.67993	0.9601	1.9535	1.6224	1.61068	1.84847	2.13353	1.17731	1.05665	1.40476	1.77817	1.5328
1.44	0.282716	1.30357	2.09042	0.887839	1.4161	2.06404	2.12723	1.16101	1.83873	1.38367	1.36875	2.41426	2.07976	2.00192	1.57423	1.46751	1.18107	1.63804	1.29429	1.91883	1.02759	1.04904	1.37862	0.384012	1.05585	1.78823	1.80431	0.961275	1.68005	1.37157	1.1911	1.87542	1.80318	1.35462	1.58798	1.37607	1.09371	1.32903	1.13953	1.35122	1.78848	0.900996	1.34836	2.14155	0.56095	1.0424	1.69413	1.90173	1.06557
2.25	1.61426	2.77867	2.34674	2.28401	2.41484	2.58385	3.73409	2.60989	2.20193	2.31483	3.83675	2.47116	1.89526	1.89178	2.92908	1.80285	2.99464	1.49926	1.47691	2.6672	1.76143	2.84834	2.74297	3.15595	1.02427	0.824263	2.16061	2.6648	0.985636	2.58845	1.19279	1.8918	2.41989	2.19266	1.54198	0.770567	1.90894	2.38592	2.26221	2.1997	2.51148	1.57783	2.80473	3.37351	2.06063	2.14695	1.88038	2.55576	2.28608
1.44	0.962683	0.786475	1.3995	1.50252	1.15487	1.26956	1.3728	1.22763	1.40798	1.38213	1.64088	0.530983	1.83372	1.70066	1.61857	1.57417	1.44125	1.38942	1.23019	1.15955	2.07324	1.29544	1.51993	1.54633	0.882829	1.50003	1.29677	1.62797	1.22551	1.49833	1.73881	1.59246	1.18492	1.0058	1.63727	1.27137	2.04867	1.61436	1.70417	1.65883	0.71753	2.02475	1.53877	1.28432	0.724942	1.22104	1.15887	1.50339	1.17913
1.44	1.31402	1.31603	1.83904	1.49337	1.1238	2.00791	0.938328	1.26016	1.41039	1.86513	0.849091	2.02027	1.33036	1.12463	2.10763	1.28388	1.07457	0.799014	1.79269	1.514	1.34597	1.31636	2.05299	1.09779	2.10598	1.67851	1.26806	1.07051	1.32082	1.40873	2.25438	1.05426	1.46928	1.63804	1.4087	1.94131	1.08553	2.00509	1.52387	0.844073	0.493255	1.81062	1.38459	1.36998	1.39734	1.43379	1.24239	0.924896	1.93819
1.26	1.26732	1.5364	1.41681	1.28405	1.32303	1.2175	1.22555	1.79778	1.16882	0.622858	0.979093	1.43409	1.2089	0.415069	1.98303	0.452431	0.969633	1.75098	1.32254	1.32228	0.755272	0.196911	0.573227	0.718506	1.21992	1.48621	1.17937	1.38511	1.68054	1.42601	1.13645	1.39883	1.35136	1.61937	0.808779	1.32881	1.37647	0.80629	1.38857	1.52216	1.50011	0.926435	0.455761	1.3593	1.25414	1.40261	0.965916	0.447025	1.43328
1.46	0.974508	1.52143	2.1819	2.14835	1.02871	1.77286	0.882698	1.79676	1.55868	2.16325	1.23155	1.89642	1.68856	1.14483	1.30815	1.33635	2.04835	1.94052	1.77115	1.57898	1.71778	1.13767	0.944138	0.916839	0.591918	0.998101	1.73252	1.18131	1.30123	1.38387	0.927144	1.97316	1.73758	1.71659	1.69026	1.93707	1.30995	1.00007	1.80679	1.39221	2.53957	1.36359	1.23367	1.30654	1.69752	1.86856	2.04427	1.77983	0.730479
2.25	2.27235	1.10897	2.33309	1.12042	1.54678	2.94282	2.80459	3.0694	3.08261	2.609	1.01085	2.54411	2.11326	2.88251	3.09913	1.94699	2.30187	2.63399	2.91527	1.96014	1.66713	3.59539	1.7577	2.49854	1.86365	1.86041	1.47697	3.43499	3.01864	2.36987	2.69567	2.18433	2.87128	2.44054	2.07892	3.54778	1.39942	2.02563	3.27306	2.35058	2.18399	2.1856	2.6627	3.65058	2.90629	2.87841	1.96756	1.61897	2.4155
5.52	8.42773	7.22323	5.61561	7.14833	6.59655	1.37989	4.93107	3.32704	3.86274	2.89578	6.95135	4.77194	7.56641	3.51878	4.54206	5.76513	4.38913	4.46402	8.06172	5.47481	4.33663	5.51241	3.87839	6.39264	7.98681	6.37141	6.05851	3.31369	4.06004	6.93139	5.16399	3.03532	3.40118	7.67087	5.16076	4.05812	5.17038	3.90688	5.92165	7.02392	5.51554	3.52864	3.20466	4.90195	3.42407	5.98589	6.03266	6.26245	5.50748
2.64	3.57713	3.3986	2.95926	2.91597	1.83846	3.11582	4.01482	2.25314	3.01566	3.32554	2.88815	2.39488	3.67842	0.533213	4.22325	3.70101	1.57521	2.74954	1.43336	3.19675	2.58996	2.40739	1.80798	1.46378	2.65587	2.11552	3.29938	1.67359	3.51523	1.65893	3.31739	1.91069	3.78598	4.08309	1.91976	3.90641	2.45589	3.09416	2.52949	1.36956	3.46138	2.97435	2.66696	3.77243	2.89641	2.70762	1.5219	3.99533	2.62337
5.07	6.32433	6.30773	6.73682	4.97707	4.89822	7.86373	4.63139	3.45292	7.04613	4.40384	3.37266	2.85194	6.43495	3.06441	4.33761	4.41886	6.41085	4.02813	3.46728	4.90081	5.94251	4.36496	7.45578	4.92934	4.05158	5.38461	3.91219	5.73074	5.02125	7.83924	3.7585	0.851581	6.27087	5.91744	2.42182	7.10794	6.0455	6.81801	7.82146	5.8594	5.14163	4.71569	2.80749	6.36488	4.29106	2.32621	5.58851	6.5239	4.03627
3.95	3.28865	4.48728	5.52664	3.25602	2.79479	3.41808	5.09994	3.58369	3.72	4.07321	4.20789	3.82956	3.53569	2.10739	4.2473	4.18072	2.80678	1.66874	4.86661	2.81542	5.61692	3.79277	4.46897	6.00184	3.9653	3.96919	3.35187	3.9764	3.58444	4.52206	2.06912	4.33995	3.9823	4.82953	2.6154	4.80206	-0.168907	3.50475	2.23851	3.10464	8.88561	3.61311	3.82502	3.70123	4.32392	2.11179	4.55343	4.0446	5.35218
2.22	2.24424	1.78785	2.56503	3.45988	1.88091	2.29723	1.29976	1.73145	2.44137	2.74195	1.63872	3.20531	1.08361	1.88925	1.79787	3.24075	1.994	1.98996	1.63052	2.38666	2.5832	2.32165	2.7991	2.42999	2.33043	1.71795	2.14681	2.73455	2.18189	2.26737	2.98201	2.78745	2.88027	1.54845	2.85308	3.07821	1.56341	2.83781	1.12701	2.20623	1.85381	3.6531	3.25151	2.20086	1.85715	2.34533	2.62338	2.33314	2.18138
3	2.56648	3.81659	4.45068	2.00499	3.22186	0.704668	3.1979	1.79464	2.8187	2.90234	3.75381	4.2123	3.36633	1.89082	2.01261	3.8308	3.5036	2.88903	1.61978	2.54285	4.17191	1.86739	2.5165	2.17201	3.03212	3.5621	3.28126	2.68151	1.59326	2.36935	3.1471	2.87236	4.71241	3.45855	2.05536	4.18535	2.88541	3.89466	1.81803	4.06649	3.40138	3.86627	1.95407	3.33536	4.72852	1.65166	4.38657	3.82424	2.25733
3.71	3.1699	3.07609	3.89697	3.88811	4.27137	3.64095	5.12734	3.10878	3.20605	4.0258	5.39046	1.26781	3.86003	3.31547	3.96625	3.00816	4.05025	3.91957	2.5994	2.79856	4.02302	4.06706	3.38057	4.80128	2.94086	2.18628	2.46972	5.13639	4.62454	3.17743	3.92714	4.97642	4.20243	2.41088	4.38532	3.13748	4.41475	2.03856	2.54861	3.01242	4.12696	3.65338	1.44016	3.97175	2.42624	3.59871	4.48631	4.38936	3.42282
3.6	3.97094	5.07674	5.39536	5.67097	4.88687	4.26284	3.48243	4.62053	2.88667	2.81686	3.32196	3.51081	2.46288	4.25969	3.14012	1.52726	4.10614	4.12078	3.23084	6.66098	2.35752	4.65395	3.89642	4.95863	3.35952	4.5059	1.74769	3.95338	2.67711	3.19029	3.79558	2.38138	1.83092	5.16765	4.46723	1.81763	1.15781	2.90555	4.81189	1.4359	3.35705	4.12488	3.78828	2.95792	4.84176	3.0664	3.96664	2.8287	1.25907
1.28	1.46877	1.43309	1.41417	0.757196	2.03511	1.24515	1.32772	0.44108	0.85313	1.52063	1.19388	1.11951	1.79108	1.20407	0.933983	1.03072	1.54114	1.3912	1.29373	0.941743	0.237621	1.81405	0.788791	1.12089	1.13886	1.70967	0.307106	1.02187	1.31868	1.33396	1.15958	1.38519	0.761647	1.66784	0.702254	2.1845	1.52689	1.88419	1.54294	1.84673	1.41527	1.51404	1.3806	1.79966	1.25767	1.54314	1.00829	1.74139	1.60587
2.66	2.35226	3.60981	2.4218	2.59884	1.76277	2.93491	1.63075	4.5444	2.48344	2.26496	3.58233	3.48551	2.29535	2.37015	4.50614	2.39586	2.90929	4.32741	3.30259	2.28598	3.405	2.16111	2.97804	3.81301	3.99968	3.25446	1.39704	2.22965	3.79776	1.79421	4.0084	4.53114	1.67109	3.20231	2.09408	2.53466	2.31462	3.25305	2.76922	4.21869	1.40581	2.28669	3.27006	1.80782	2.77458	3.06756	3.87138	2.55479	1.05186
4.13	3.51005	5.22933	1.70303	3.95703	2.96942	4.86687	5.13347	5.21729	4.35185	5.05335	4.03205	4.00304	5.08874	4.9042	5.64	2.61386	5.90128	4.08874	5.5075	3.73626	4.00978	4.51235	4.63891	2.50027	4.19223	5.20749	4.59289	5.32768	1.52494	3.29032	4.8013	1.73508	3.09102	4.91479	4.31978	3.13576	4.85892	4.12761	3.35933	5.38628	3.20259	5.67821	4.38616	2.88937	3.63936	4.39634	3.50567	4.59832	6.37283
3.35	2.07662	4.07656	2.342	4.25195	1.98252	2.88942	2.64064	5.28251	4.14396	4.13299	3.55411	3.74212	3.49544	3.50958	3.24836	4.04973	3.39122	1.87095	4.31763	3.95815	3.259	3.12797	3.25634	2.65461	3.2039	4.97367	3.14567	2.96379	2.39571	4.29316	3.14528	3.32131	3.66283	4.47793	2.79421	2.72394	3.01618	1.21023	2.41629	2.60435	3.72795	3.10417	2.59484	4.57163	4.06879	1.7224	4.87197	3.05858	4.1157
4.22	5.35347	6.97281	5.0167	4.22047	6.52112	4.29217	2.98769	5.37006	3.27216	2.55653	4.44336	3.35812	6.12534	2.74178	3.94773	2.13341	3.8646	5.47188	4.58985	3.16533	1.98191	4.78341	5.69764	4.61309	2.68956	6.26811	5.15586	3.95645	2.56964	4.76683	3.65344	6.73534	1.82874	2.73891	5.67526	5.84947	4.99324	5.3654	5.64733	3.70219	3.96678	5.49306	6.07066	6.43076	4.90186	4.70743	3.95476	5.83482	4.46076
5	5.2633	7.15059	4.64543	6.03009	6.00731	5.30547	4.36756	5.07678	3.67569	5.77987	4.12972	6.77938	7.50394	5.47782	3.50434	3.06814	4.77477	6.30843	5.2663	6.00257	6.62281	3.14124	3.74633	4.85867	5.93629	5.16593	5.46892	5.65548	5.05426	4.11002	5.25438	4.1288	4.49566	3.73986	4.74985	5.59476	7.57345	6.25845	5.21631	3.36455	6.97075	3.28879	4.70131	4.49478	3.78698	5.70481	5.10963	6.00936	6.1578
3.89	2.96789	4.93589	4.38366	4.18741	4.16251	2.91507	4.60044	4.47862	2.50532	4.65098	5.09211	5.37512	4.47271	5.16857	4.62512	3.58768	1.78231	4.61044	4.22084	4.92024	4.09544	1.97771	3.77838	5.51613	3.45641	4.23122	0.891913	2.74927	2.04801	5.46228	5.56272	0.311121	4.29066	3.8724	4.6995	3.19091	2.38236	3.25839	4.50188	3.43013	2.44868	5.81408	4.28869	2.14212	3.48651	3.72567	3.53346	4.98148	3.25882
2.22	1.30258	2.69774	2.52602	2.45597	2.29915	2.32281	1.33242	2.32058	1.99941	1.89195	0.356693	2.67768	2.29728	2.55244	2.16689	1.54168	3.01109	2.92882	2.52914	2.10201	1.85858	2.0731	2.96179	1.69522	2.17413	2.73149	1.88006	2.52463	1.70546	1.81617	2.40992	1.30655	1.39217	0.589352	3.14918	2.1029	3.07774	1.52821	3.41021	1.83624	3.39711	2.85972	2.40586	2.05685	1.42672	3.24487	1.7694	3.38513	1.77904
3.52	1.87243	5.82569	2.99679	2.84358	2.90319	3.19395	3.16488	1.30172	4.08317	0.915197	1.51828	3.55089	4.08409	4.31777	4.04395	3.72785	2.06662	2.86268	3.6553	3.10554	1.68556	2.50258	2.83149	4.61576	3.67669	3.77133	2.33561	4.1778	2.63846	3.24419	4.43304	2.23483	3.71025	4.2361	4.59556	2.93495	3.93208	3.1509	5.46864	2.80692	3.44605	2.30566	3.05581	3.04837	1.37047	2.23796	2.54677	1.80987	3.54798
4.4	5.41335	2.70183	4.90992	3.80055	2.44624	4.92992	4.61613	5.56811	3.3352	3.97257	2.43721	6.25274	5.89374	6.60034	4.06753	4.35386	6.06902	3.59226	2.35015	6.06076	4.68192	2.90645	4.02625	2.17582	5.36486	3.18377	4.6353	3.92736	2.31523	4.34953	6.72901	5.5348	4.27877	3.87466	5.21148	3.9023	3.68474	3.31799	6.46571	5.58502	4.43361	3.12468	6.20384	5.5438	4.49117	4.23971	6.66893	2.97104	3.83665
2.44	2.99399	2.79401	3.23995	1.35018	2.12544	1.81589	2.40005	2.80585	3.47125	1.23912	2.98531	3.42283	2.31905	2.72675	1.91841	3.1745	2.48376	2.8645	2.60953	1.87695	2.04775	2.10175	2.15765	2.67193	2.74459	1.04062	1.51062	2.84957	2.47894	2.10703	3.64157	3.27241	2.01397	1.47319	2.93712	3.06909	2.43269	2.31054	2.00156	3.8677	2.50115	2.71544	2.54177	2.19804	2.93903	1.57597	1.11483	2.1379	2.64981
3.1	1.76261	3.47297	2.29517	2.71732	4.07931	1.01081	3.45893	2.70214	3.26641	2.4972	3.81846	2.92842	2.42959	3.30455	2.71516	2.59865	1.74273	2.77654	1.36178	2.37796	3.20564	3.94948	2.75912	1.05666	3.27982	2.78876	3.56621	3.44755	4.77739	1.36521	3.40588	2.14151	3.06133	2.37955	2.13521	4.09112	3.1021	2.81137	1.33526	3.41841	2.05244	0.924785	3.52068	2.96366	3.17336	1.73942	3.27925	1.09329	3.17668
1.8	2.6149	2.20332	1.935	1.3799	0.763545	1.89352	1.73301	2.563	0.950355	2.94332	2.01042	1.47152	1.53784	2.26644	2.83569	2.07695	1.90189	2.36656	0.744259	1.90975	1.33062	1.76656	1.7632	1.99572	2.18665	1.70458	1.91001	2.18147	1.93831	1.9457	1.91949	1.41701	1.2947	2.10837	1.30399	2.22706	1.71141	1.71385	2.14426	2.38458	1.88304	1.28558	1.95567	1.92406	2.31022	1.79633	1.88976	2.13502	1.30594
2	1.75833	0.34529	2.14076	2.7646	1.96422	2.53602	2.72117	1.96869	2.85809	1.63361	2.18796	2.37196	2.57926	1.93411	2.58426	1.37837	1.34278	1.8716	1.10801	1.23891	1.69469	1.36501	2.10016	2.03955	1.43693	2.03812	1.9464	1.60825	1.64644	1.79815	1.61712	2.65574	2.03828	2.75106	1.90862	1.93265	1.69041	1.70628	1.68721	2.76226	1.41742	1.67706	2.17871	1.32327	1.46159	3.16948	1.72448	2.29947	1.99716
1.7	1.24201	2.19965	2.14231	1.3209	1.36215	2.41153	1.66044	1.37609	2.06252	1.25304	1.88063	2.66002	2.41205	2.14891	1.22889	1.52963	1.41254	2.2152	1.85148	2.15196	2.05876	1.53133	2.20093	2.18582	3.07409	1.37297	0.955905	2.41734	1.62885	1.43078	1.98867	1.29423	0.943018	1.52387	1.24837	2.077	1.50614	1.37705	3.28536	2.01279	0.929958	1.5762	1.14936	1.4332	2.25596	1.52725	1.84928	1.65682	2.32085
1.85	1.57521	2.22377	2.71275	1.31002	0.903172	2.10024	1.57675	1.56576	2.30462	2.73906	2.5391	2.41684	2.63259	2.04895	1.4686	1.95467	1.19638	2.06179	1.5862	1.58663	2.08014	2.22038	1.28209	1.52118	1.16536	2.33566	1.3666	1.64635	2.01031	2.62582	1.76561	1.92628	2.37845	1.70907	0.618889	1.19891	2.01064	1.2124	1.65495	2.16322	1.19112	1.34511	2.35704	1.66327	2.11333	1.78435	1.63603	1.22819	1.82803
5.52	1.03774	6.56858	4.52599	8.00556	5.17741	8.08918	7.37208	6.93795	4.96458	3.21859	4.84825	5.68218	5.08832	4.88592	4.78615	4.63562	6.48723	1.3872	7.41483	6.83852	5.53232	6.52176	6.09256	4.51983	4.41767	4.43536	3.69934	7.02074	6.16512	5.79032	5.73898	4.21835	7.46499	4.99333	4.44695	8.12043	6.56782	5.37201	5.44786	2.16872	8.16512	8.12848	6.55053	6.1912	7.89651	6.5515	6.10805	5.73134	7.47787
1.21	1.44445	1.53382	1.22947	1.39713	1.48185	1.86689	1.08847	1.00008	1.10124	0.853109	0.711298	1.77023	1.51576	1.03874	2.08623	1.14394	0.863237	1.30061	0.588129	1.22189	0.988428	0.806069	1.25863	1.13112	0.976123	0.35441	1.74675	1.37625	1.22795	1.73119	1.56386	1.30309	1.16171	1.12625	0.683724	0.938982	1.27044	0.814279	1.03949	1.57429	1.02706	1.18011	0.846808	1.22213	1.54436	0.759817	1.53525	1.24084	0.969219
2.47	2.36686	0.811229	2.25765	3.09547	1.7213	1.00209	3.11425	0.854167	2.48755	2.5945	2.43297	1.73471	1.54502	2.75131	1.50574	2.90367	2.40833	1.24429	2.16082	3.12719	2.86935	1.37661	1.87734	1.6195	1.97261	2.03881	1.26835	2.75381	1.58122	2.13945	1.85936	2.85383	1.8525	2.0451	3.00779	3.76312	2.13395	2.39764	2.43959	2.64243	2.90266	3.61019	2.6242	2.64643	1.89352	2.73977	3.13445	2.53048	1.59228
2.75	3.04776	3.87521	4.13392	2.94059	3.17698	2.11937	2.69136	2.47479	2.3398	3.60005	2.09368	2.46109	2.74745	2.80276	2.68017	3.94078	1.33873	2.44911	2.48303	3.08438	3.98665	0.554708	1.10085	1.26052	3.53181	3.00849	2.43639	1.87648	3.13146	2.25116	2.00178	2.42873	3.30584	3.37453	4.14434	2.20497	3.11434	3.94886	1.98932	2.77018	3.05134	3.71467	3.57049	2.65107	1.70585	2.24739	2.98064	3.30454	3.35597
3.2	5.16076	2.5382	1.58124	2.71835	4.26576	4.17532	2.708	4.22256	1.77627	2.43598	2.599	1.96021	1.88207	1.28116	3.72678	2.69426	2.91719	2.32615	4.69081	1.15669	3.73459	2.29871	2.18098	2.15454	4.16368	3.43998	2.46976	3.60474	4.10754	3.60328	1.59247	3.61917	3.89793	5.00515	3.79463	3.27494	3.01409	0.544746	4.57418	3.29815	3.3624	3.00597	2.72916	4.40667	3.46699	2.8345	2.38099	4.14417	3.00322
1.75	2.07127	2.34136	0.577709	2.10846	1.37085	1.38273	1.30142	1.54406	0.529574	1.64907	2.00076	2.13101	1.10739	1.79017	0.610834	0.946785	1.64258	2.18026	2.64303	1.62279	2.12742	1.99914	2.02887	1.35299	1.53629	1.51787	2.1812	0.603817	1.82769	0.390002	1.1975	2.35628	2.45211	2.31198	0.796401	2.71447	2.13759	1.6011	1.54398	1.20076	1.65289	1.68954	1.88722	2.30757	1.5164	1.32147	1.60302	1.82075	1.94064
3.04	3.98446	2.1863	2.54688	1.97743	1.61312	2.81002	2.16964	1.88513	3.7412	3.65302	3.65355	1.99928	3.09098	2.66054	1.91683	3.94933	3.12558	3.71765	3.21492	3.5984	2.59605	2.17405	3.29998	1.97076	3.35122	2.18043	2.99755	2.72876	3.22611	3.52217	3.00254	3.04579	2.71935	1.91365	4.48314	2.60226	2.24402	1.18716	2.70463	3.28423	2.15773	3.34275	4.46237	3.90162	3.044	4.20949	2.87657	2.40593	2.46003
4.17	3.5933	3.37213	5.11005	3.2315	5.11457	4.37087	4.84436	7.23204	6.45516	3.06202	2.83287	3.42797	4.22001	3.90286	2.34236	4.90932	4.11336	5.18813	4.14066	4.03421	5.43109	5.89781	4.04196	5.18017	5.32896	6.09345	4.36327	4.78069	2.10936	4.54305	3.80114	4.28894	4.9967	4.63203	2.61091	4.25179	4.65185	5.71577	3.1899	3.09734	3.42284	3.43731	5.06781	4.76768	4.75078	5.73535	3.55526	3.56399	4.21363
3.05	1.57282	3.50597	3.45673	2.36535	3.17147	2.68895	2.73506	2.52276	0.989141	3.28567	3.4592	4.12878	4.62658	2.36071	3.35954	3.76943	2.63741	1.38554	3.88207	2.73307	3.03025	2.69665	2.68158	3.0018	2.06738	2.01989	1.84873	3.95381	2.34529	2.07261	2.6502	1.3913	2.91036	1.89815	2.31309	3.35511	2.19381	1.86043	1.61139	2.77764	3.70802	2.41369	3.66193	1.83636	3.40058	4.39603	4.32088	3.07992	2.65073
4.59	4.54247	6.10977	4.16662	4.86439	7.12976	6.16916	2.54896	4.24523	5.07221	3.58094	7.95398	2.20244	4.49161	5.09789	3.43604	6.34023	3.73065	4.6426	2.70687	5.60816	3.59209	5.09023	5.03901	9.25993	2.85493	1.24397	5.98209	5.9113	5.29236	1.98601	7.53704	3.35761	3.39796	3.48039	3.9189	4.472	6.80596	6.66678	6.35363	4.12009	4.46665	4.5573	5.03594	4.97778	5.41072	5.18392	5.14622	4.49181	3.71039
3.22	2.8591	1.75981	3.29956	3.56569	2.59313	3.3906	2.30813	3.72113	3.36579	3.44399	3.03241	2.91302	4.62938	5.0611	3.26929	4.5693	2.77404	1.25929	2.74358	3.45326	2.1714	2.83734	3.11644	3.02872	2.74682	3.49337	3.31813	3.30454	3.59084	2.33842	3.91901	0.843623	3.36766	3.02229	4.50116	4.40942	1.93937	2.8991	1.39118	3.63405	3.28474	2.07069	3.12106	2.54893	1.71118	3.59336	3.68796	3.61602	1.72898
3.22	2.08579	3.19147	2.60102	2.60961	4.2925	2.95143	1.92676	4.49893	3.34586	4.10024	3.12763	2.44199	3.71867	3.48296	3.24835	1.66755	4.1967	2.99278	3.86183	2.76998	4.06262	2.91759	1.5357	3.31034	3.94933	1.71812	5.42595	2.64034	4.27726	2.4327	1.49144	2.51421	3.2981	2.33661	3.52279	1.93592	4.47798	3.26779	2.49612	3.85751	2.41946	2.07681	2.29008	3.60221	2.49574	2.95151	2.03574	2.98258	2.27397
1.78	1.54938	1.46763	0.880809	1.96578	2.46972	2.2929	2.19511	1.7576	1.74694	1.31606	1.4382	1.60561	1.17563	1.17573	2.65946	1.57995	0.762174	1.99459	1.49044	2.12761	2.93599	2.10548	1.48558	1.72575	2.51013	1.93811	0.092704	1.99229	1.95223	2.53779	1.93279	1.8356	2.15476	1.26756	1.99577	1.06599	0.975251	2.092	2.64064	1.34457	1.90006	1.38728	2.82817	2.1015	2.38788	1.58833	2.10042	1.56568	2.2564
1.82	1.8848	1.52225	2.25655	1.86503	2.58592	0.877541	1.005	2.05707	1.3124	1.61055	2.42155	1.57517	2.5361	1.68938	1.54503	1.59404	1.04506	1.86341	2.02198	1.597	1.80008	2.06212	1.85291	1.34069	2.08921	1.16684	1.61817	2.17618	1.98864	2.07135	2.41348	1.66496	1.91524	1.20644	2.88769	1.56951	1.87129	2.47323	1.97764	2.15763	2.16972	1.31122	1.76559	2.3858	1.3366	2.66889	1.19875	1.79561	2.39306
3.3	3.18046	4.45641	2.10931	3.05144	6.87637	3.76426	3.45484	3.77928	3.66481	4.47281	3.27204	3.33518	2.80611	5.12873	2.71448	4.27529	1.21876	2.6124	2.86837	3.57945	4.12082	1.45976	3.52253	2.79665	2.81946	4.42376	3.1692	3.31907	2.31514	4.45247	4.05742	5.60229	3.82776	2.48385	4.46009	4.02439	4.37642	4.08162	3.12908	3.18536	3.71205	4.01603	3.04745	3.61454	3.41598	3.39642	4.48998	4.35102	3.83337
2.27	3.18616	2.64803	1.46926	2.14133	3.50911	1.65519	3.62649	1.35182	2.27277	2.41963	1.80839	2.05087	2.53003	1.88137	1.96904	1.79027	2.62382	3.02343	1.55612	2.87261	2.25798	2.91513	0.976364	2.71183	2.75786	2.24435	2.00247	1.59974	2.64863	1.85851	2.51827	1.97117	2.34103	1.97222	2.66413	1.68801	2.65115	3.11941	2.71361	3.23345	3.3813	2.32387	2.26191	2.16222	3.50548	1.51698	2.7414	1.88671	1.92275
3.68	3.87171	3.99057	3.72818	3.12715	1.72715	4.81769	4.16962	3.62594	4.37736	2.5175	2.80192	4.31743	2.31072	4.13724	1.02738	3.59723	4.42848	5.08299	3.79805	2.82164	4.97227	4.28438	4.95466	6.72637	2.63378	5.89941	2.82693	3.27113	3.1981	2.91733	4.78605	3.38302	4.05087	3.19114	3.30279	4.25907	4.28025	1.83817	2.02996	4.46924	3.28584	3.82522	3.61257	3.68883	4.05298	4.20052	4.19997	2.8104	3.62806
2.04	2.49619	2.15878	1.76093	1.15684	1.10959	2.69924	1.5415	1.82097	1.60628	1.62423	1.75278	3.12692	2.20457	1.18237	1.49718	2.09932	2.73858	2.81724	1.92702	0.455824	1.48479	1.93658	2.29083	2.54705	1.64781	3.25714	1.90402	2.05372	2.05839	2.79454	1.82461	2.19908	1.53826	1.79776	2.73363	1.62908	1.25018	2.12058	1.24927	2.62438	2.45638	1.33039	2.2362	1.98758	1.87665	1.65146	2.75124	2.746	2.10925
3.4	2.99291	3.88058	6.00089	3.24432	3.56753	3.28831	2.38494	4.1962	3.47721	3.45166	3.32642	4.68086	2.84104	2.33415	2.92177	3.15048	5.1621	1.33799	4.96075	2.51251	1.92864	1.53525	5.49006	5.0339	3.43525	5.21042	2.79174	1.95601	2.49565	3.45652	3.79727	2.68342	2.92008	2.4116	3.92857	3.00529	3.79846	5.12965	3.86554	3.63122	3.67033	1.91643	4.17156	2.87889	3.72721	3.72611	2.44324	1.02964	2.84875
2.6	3.15952	3.26077	2.3865	1.40848	3.75977	2.8868	2.974	2.4481	2.30831	1.82589	2.79155	2.91485	3.80799	2.75218	2.24162	2.85669	3.71391	2.51892	2.0806	3.55942	4.30948	1.55353	1.04838	2.678	2.55622	2.72863	4.19656	2.60467	1.5903	2.38392	1.78079	2.77657	1.70176	3.642	1.62579	3.47583	2.15676	3.21059	3.59582	2.32548	3.59883	3.27964	2.00065	2.27059	3.47454	2.11955	2.00277	2.67356	1.13331
1.1	0.832401	1.20205	1.71556	0.813703	0.761059	0.873199	1.10926	1.08679	1.13077	1.57084	1.06056	1.53727	1.11024	1.19954	1.09663	1.66232	0.858829	0.617829	1.5467	1.61929	1.04501	1.25946	0.849594	1.31603	0.528416	0.763541	1.1878	1.7879	0.588084	0.894456	0.750622	1.39979	1.1045	1.20125	1.36724	1.45674	1.04149	1.0044	0.982208	1.26922	1.31495	1.68465	0.524309	0.833648	1.93645	1.70609	0.642559	0.798964	1.60872
1.5	1.39791	1.58932	0.808859	0.975974	1.14923	2.13501	2.05995	2.3209	1.04411	0.770395	1.60111	2.65911	0.887308	2.30968	1.24262	1.45268	0.959714	1.91701	1.78576	1.52294	2.39473	1.71544	2.25995	1.46149	1.30293	1.49009	2.24139	2.50946	1.97887	0.733455	1.62156	1.56988	1.35178	1.51793	1.13197	1.07599	1.89829	1.30917	1.86781	1.31604	1.14696	1.16548	1.55292	0.892652	1.22909	1.65327	1.10473	0.766853	1.19058
1.89	1.06685	3.14157	1.97135	0.945551	1.94809	1.79179	2.46528	1.92126	2.34719	1.0667	1.25067	1.84611	1.87542	3.15524	1.17683	1.56804	2.53051	2.08545	1.04529	1.81294	1.70059	1.29302	1.91932	1.99297	1.65632	1.70732	1.25924	2.07174	2.39295	1.40918	2.77499	1.61032	1.68195	1.2688	3.38055	1.15898	1.91882	1.87749	2.03631	2.83757	1.10746	2.03685	2.89882	0.398103	2.20426	1.70428	2.6833	2.80818	1.68009
1.71	1.9019	1.98265	2.39707	1.55983	1.7851	1.66149	1.72697	2.55999	2.04276	2.10315	1.65259	1.39241	1.85723	2.00057	1.67485	1.92364	2.21901	1.98857	1.91871	2.51538	2.01266	2.22718	1.11159	2.05783	2.39573	1.27929	1.6601	1.87063	1.25461	1.57405	1.73409	1.84754	1.29146	1.47434	1.8712	1.97104	1.56678	1.99105	2.27715	2.04362	2.10254	1.3172	2.18783	2.18175	1.66411	1.10077	0.573452	1.11306	2.05432
1.22	1.34736	1.3894	1.61077	1.90024	1.23185	1.36381	1.49584	0.979129	1.42532	1.00114	1.17276	1.12818	1.53487	0.886059	1.55707	0.616268	1.52289	1.10188	0.906101	1.68267	0.865853	0.829267	1.29647	0.952026	1.67791	1.42578	0.284474	0.791724	0.755278	0.856795	1.20155	1.43558	0.93265	1.10584	1.5765	1.4486	1.10598	1.22699	1.23018	1.59574	0.714145	1.07595	1.12246	1.15444	0.977929	1.67794	0.34523	1.38264	0.852855
1.28	2.23882	0.829609	1.41315	1.64535	0.82155	1.42989	1.16389	1.28464	1.64778	0.978173	1.54576	1.58081	1.35345	0.649956	0.776911	0.263407	0.72727	1.06237	1.08648	1.74164	0.582223	1.69948	1.43276	0.479055	1.66133	0.350829	1.11566	1.18179	1.84035	1.04552	1.18014	1.64244	1.27133	1.11038	1.43896	1.53312	1.33691	0.452891	0.776757	1.03752	1.40928	1.13585	0.780716	1.22928	0.987257	2.12937	1.7961	2.01937	1.22299
2.22	2.82621	1.04473	1.97294	4.26139	2.28289	1.56	3.12856	2.76093	1.60107	1.83745	2.7147	1.4754	2.14008	3.08092	2.09212	2.75376	2.24762	2.13124	1.33023	2.23996	1.55426	2.17369	2.64012	2.7999	2.19772	2.09869	1.97952	1.41884	2.73559	2.57593	3.31412	1.86004	2.69801	1.9897	2.07736	2.25101	1.61267	2.73971	3.15588	3.50421	1.95658	2.74184	1.55824	2.23857	3.14829	2.74589	1.42889	1.76386	2.12534
2.85	1.39028	1.34363	2.70539	3.14947	2.41994	3.31152	2.23307	3.44925	2.10944	2.55757	1.3341	1.79619	2.5881	3.60065	3.45685	2.88229	3.12998	3.03997	3.717	4.49545	3.14328	4.68988	3.32445	4.94964	2.43752	2.38581	3.745	4.27435	2.03997	3.85227	2.57723	1.6783	1.94576	3.20362	2.61536	3.87102	3.8603	3.17601	4.04946	3.43604	3.43383	3.12116	1.70233	4.09879	1.9357	1.66578	3.05023	2.2163	2.62499
1.8	2.82658	2.46342	2.25286	1.57827	1.05965	1.88518	1.62924	1.65551	1.2286	2.00655	2.10921	1.52653	1.22391	2.13733	1.80322	1.75907	1.83236	1.38557	1.43583	1.4631	1.04345	1.03365	2.14469	1.44894	2.36591	2.15423	1.67176	1.62097	2.6476	2.65509	1.10415	1.43513	1.34517	1.42149	2.65543	2.72776	1.83919	2.60656	1.3061	2.66755	1.43364	1.63731	2.18013	2.822	1.83852	2.21855	2.22782	2.22735	1.04924
1.6	1.90454	1.71002	1.98602	0.825254	1.48412	2.39957	1.90451	2.33751	1.5486	1.39487	1.46517	1.56509	1.56522	1.10963	1.60596	2.47596	1.59806	1.72829	1.52127	1.23034	1.4197	1.44998	1.86029	2.10141	1.65981	0.656435	1.77742	1.65991	0.992715	1.6481	1.50135	0.758171	1.58635	0.769357	1.58304	1.62042	1.22349	1.50495	1.59173	2.0671	1.81776	1.1629	1.74049	1.23557	1.11818	1.55632	1.02568	1.62314	2.19841
6.11	1.86814	2.92938	6.15459	3.33969	9.11463	6.86575	5.93977	7.63361	5.56328	7.85441	8.04872	6.584	7.18123	4.04366	4.4217	8.95006	4.20254	5.7924	9.04614	5.16317	10.0865	4.9559	8.19835	3.83844	4.19365	5.1292	3.25817	7.09617	3.82649	8.19131	6.00706	7.55678	9.73069	7.88008	4.36007	6.5158	7.47095	7.49065	7.77629	6.06976	3.51142	4.77266	6.76182	5.64612	8.21511	8.2571	3.25397	5.60395	8.43296
1.75	2.05341	1.38339	2.10876	1.7352	1.57105	3.2818	1.84416	2.14181	1.35117	2.94954	2.53448	1.52186	1.53831	1.56481	2.07754	2.03761	1.28563	0.160446	1.90932	2.53679	1.32567	2.03077	1.51101	2.64499	2.18254	1.47902	1.43951	2.07419	1.2167	1.6849	1.90538	1.52579	1.60908	1.42632	1.37778	2.18511	1.43386	1.70071	2.03715	1.78286	1.26102	2.42502	2.19883	1.5766	2.24822	2.61065	1.40743	2.3561	1.40873
2.7	2.30785	3.38529	2.50926	1.73687	2.90209	2.52554	1.78989	2.79429	2.77747	1.50814	2.88246	2.59686	3.83914	2.98789	2.56456	1.28281	2.33496	2.10764	2.92665	3.96726	2.20244	3.30676	3.45286	2.45395	2.41426	4.28319	2.95794	3.07573	2.92118	2.35874	4.27397	2.68921	3.40617	1.98229	1.50689	2.04267	2.7362	3.12119	1.87797	3.17674	3.43633	3.01883	4.41192	3.13553	2.44861	1.83955	1.91647	1.68743	3.5467
3.34	2.71945	3.53165	3.11063	2.19276	2.75336	3.41918	2.66334	3.44032	4.35426	3.94678	3.41631	2.56362	4.58142	2.78196	3.35976	1.85217	4.37946	4.34993	3.68633	2.177	4.5464	2.45948	3.30634	4.43397	2.00354	2.35905	3.69952	3.63988	3.64401	4.31634	4.03092	2.8337	2.49587	3.6798	3.13498	3.8076	5.07226	3.12481	5.31637	3.08823	4.71553	1.86642	3.90639	3.11341	2.74285	3.39995	2.46315	4.3116	3.66971
2.09	0.666568	0.989654	0.784176	1.72259	2.81339	2.42218	1.82301	1.58864	2.37106	2.05168	2.22605	1.85284	2.14907	2.68289	1.59349	2.51828	2.67124	2.36947	2.46195	2.273	2.77522	1.62193	3.25179	2.18667	2.50788	2.24116	2.04097	1.71079	1.91792	2.12527	2.43593	2.23912	2.08044	2.29976	2.02837	1.19752	1.58851	1.58684	2.26657	0.999912	1.77125	1.67768	1.1177	1.83856	2.53504	2.43378	1.9024	1.99518	1.68079
2.82	2.55884	2.37372	3.56213	2.54039	1.16925	2.49288	3.49542	2.04198	2.53514	3.3941	1.10134	2.47299	3.18541	3.87332	2.0213	3.454	1.59662	3.47457	3.14692	2.47892	3.27065	2.32895	2.33552	0.626239	3.59188	3.0527	2.53588	3.3164	2.97031	1.89807	2.69163	3.72488	1.63428	3.61248	2.03928	3.74175	3.35027	2.77787	2.01332	1.59948	3.34284	3.28199	2.86471	1.75316	3.96955	3.30755	2.36913	4.67684	2.78255
2.82	3.3641	3.31243	3.2844	4.57261	2.43028	1.37992	2.32438	3.39494	2.99741	2.36106	2.24119	2.23357	2.2879	2.98445	4.52858	3.32161	2.8072	3.16776	1.77831	1.90847	2.3612	4.10744	2.41966	2.31264	4.23103	3.11576	2.29206	0.703896	2.0127	1.3269	3.41437	3.60228	3.34597	2.12042	2.30025	1.42916	4.06156	2.26203	3.42104	1.99833	2.37591	3.7787	2.38458	2.31356	3.89218	2.26121	3.05923	2.33242	4.23678
3.62	3.86953	3.23089	2.97567	4.14846	3.64134	5.70656	2.81461	4.06114	4.04475	3.30551	5.54542	2.56332	1.86592	3.18147	2.07443	5.16595	4.45565	1.88358	3.85104	1.72954	3.33121	1.98348	2.1277	4.41607	2.75109	4.31934	3.31252	3.04909	4.6467	5.19396	2.24031	2.66019	5.136	3.50623	4.02555	4.09167	5.84987	2.12566	1.91852	5.97328	4.29269	4.79351	5.15167	1.34862	1.83276	2.58403	3.15683	3.80828	6.38853
2.2	1.00694	2.76291	1.3927	2.69882	2.42356	1.42458	2.47727	1.9525	2.55835	2.57944	1.58549	1.31065	2.22003	2.96601	1.14372	1.86226	2.56581	1.45927	2.05561	1.90401	2.42149	1.59992	2.22213	3.18529	1.99715	1.34736	2.5414	0.999432	1.57878	1.6648	2.55634	1.30309	2.06712	2.18044	1.92288	2.29203	2.31793	2.17061	2.90381	1.54193	2.7532	2.00437	1.15037	2.03464	3.62708	2.3702	1.54899	2.34682	3.53382
4.3	2.36581	3.86877	5.42276	3.60642	6.36325	3.01929	4.02969	6.10237	5.64313	4.58321	3.83694	7.50498	4.76141	2.59742	4.53505	4.54391	5.42973	5.13357	3.51476	3.22118	4.25114	6.76334	4.51141	5.28465	4.9819	4.26838	1.93664	1.7825	4.61269	6.82161	3.81761	4.66559	4.67059	3.71507	7.76443	3.88186	4.68924	4.81405	4.52162	5.43776	4.87963	2.63919	4.75806	1.90433	3.51504	4.14037	3.14797	7.91343	3.86589
1.92	1.74072	1.20888	1.11883	2.62259	1.82596	1.61321	1.38539	1.33082	1.43691	2.63953	1.93449	1.59592	2.54247	2.10454	1.08341	2.49289	2.55351	2.09488	2.73611	3.3827	1.60877	1.36597	2.37202	2.87583	1.04996	1.80071	1.94947	2.00066	2.38983	2.634	2.53192	3.04748	1.72476	1.26953	1.87026	1.55622	1.23569	2.56324	1.81523	1.67381	2.00703	2.34929	1.09297	1.7614	1.78024	1.50081	2.05508	1.32133	1.7407
3.4	2.12774	3.24271	2.15079	4.03529	3.7081	4.34434	3.99553	3.19384	0.704787	5.0199	2.65876	3.51623	3.07742	2.55183	3.10742	4.54358	3.25792	5.30876	2.43652	2.24452	3.49	3.0366	3.09651	2.25846	2.33701	3.06121	3.71636	3.61769	2.99021	3.21531	4.72543	4.97264	1.74498	4.82925	4.21718	2.97408	5.14173	3.53326	0.558422	4.21742	3.81677	4.28463	2.17486	3.83885	2.99394	5.55384	3.76125	4.67389	1.04892
1.28	1.21098	0.612512	1.0116	1.40566	1.39331	0.677475	1.11759	1.18326	1.45795	1.43473	0.433304	1.09952	0.973304	1.36041	1.28304	0.870742	1.65924	1.12278	1.11178	0.678312	1.19894	1.26676	1.62873	1.89907	1.65036	0.386856	1.23132	1.18611	1.05925	1.06233	0.943837	1.22942	0.927156	0.965467	0.200351	0.601986	1.22366	1.30207	1.13906	1.23481	0.620272	1.23898	1.07468	0.563651	1.57924	0.586601	1.46104	1.59517	1.34388
3.3	2.75671	3.92277	1.01981	1.79176	3.79588	2.50654	3.92698	5.12706	2.4471	2.30302	2.46953	3.81118	1.29488	3.64121	2.99834	2.32517	4.04486	3.27091	2.81568	3.78879	4.62213	3.72446	3.59628	4.68923	3.79535	2.90989	4.05304	4.073	4.57043	3.99648	3.05595	2.83975	4.02598	3.20873	2.63752	2.71692	3.04487	4.9591	3.49107	4.5628	2.84799	4.03857	4.55429	2.85385	1.59936	2.806	2.02813	0.697904	3.50326
R	0.673005	0.814918	0.80727	0.811791	0.834945	0.785222	0.844626	0.827693	0.821582	0.784808	0.811675	0.777309	0.862347	0.749232	0.772175	0.814449	0.822145	0.731993	0.849584	0.808142	0.842494	0.797843	0.849392	0.747763	0.819616	0.81225	0.75375	0.843054	0.742844	0.852437	0.829738	0.64264	0.827485	0.856186	0.773682	0.837961	0.837372	0.813363	0.786053	0.776921	0.80953	0.782115	0.818702	0.819982	0.804184	0.82623	0.837986	0.809464	0.835675
R2	0.452935	0.664091	0.651685	0.659005	0.697133	0.616574	0.713393	0.685075	0.674996	0.615924	0.658816	0.60421	0.743642	0.561349	0.596255	0.663327	0.675922	0.535814	0.721793	0.653093	0.709795	0.636554	0.721467	0.55915	0.671771	0.659751	0.568139	0.710741	0.551817	0.72665	0.688465	0.412986	0.684732	0.733055	0.598584	0.702178	0.701191	0.661559	0.617879	0.603606	0.655339	0.611703	0.670273	0.672371	0.646713	0.682656	0.702221	0.655232	0.698352
Z (Fisher)	0.816216	1.1415	1.11914	1.13226	1.20424	1.05885	1.2371	1.18076	1.16166	1.05777	1.13192	1.03854	1.30243	0.971203	1.02569	1.1401	1.1634	0.933007	1.25466	1.12165	1.2297	1.09265	1.25397	0.967862	1.15565	1.13361	0.981583	1.23164	0.956795	1.265	1.18729	0.762658	1.18011	1.27888	1.02944	1.21429	1.21231	1.13689	1.06102	1.03756	1.12566	1.05079	1.15287	1.15676	1.11035	1.17614	1.21437	1.12547	1.20666
[truncated: 50 more columns]

## Sheet: r2 vs epsilon
FV set
epsilon	0	0.05	0.1	0.15	0.2	0.25	0.3	0.35	0.4	0.45	0.5	0.55	0.6	0.65	0.7	0.75	0.8	0.85	0.9	0.95	1
R2 mean	1	0.985639	0.945	0.884562	0.812139	0.735324	0.659861	0.589359	0.525614	0.469158	0.42	0.377	0.34	0.308	0.28	0.255	0.234	0.216	0.2	0.185	0.173
R2 lower simulated			0.932997	0.858764	0.769862	0.676048	0.584877	0.501059	0.426814	0.362625	0.307966
R2 higher simulated			0.957089	0.910323	0.854333	0.794372	0.734357	0.676835	0.623238	0.574204	0.529862
R2 lower calculated			0.933073	0.860497	0.774947	0.685669	0.599376	0.520055	0.4495	0.388052	0.33522
R2 higher calculated			0.95704	0.909177	0.850873	0.78758	0.723668	0.662147	0.604788	0.552428	0.505274
	1	1.03564	1.045	1.03456	1.01214	0.985324	0.959861	0.939359	0.925614	0.919158	0.92	0.927	0.94	0.958	0.98	1.005	1.034	1.066	1.1	1.135	1.173

## Sheet: BoxMuller
Normally distributed pseudo-random numbers
-0.411464	-0.721108	-0.80661	1.16119	0.88736	1.76863	0.574479	0.42136	0.0253952	0.673881	0.348666	0.0514998	0.535519	0.363443	-0.993767	-0.0588415	1.03161	-1.4863	-0.827052	-0.367363	0.122516	0.965077	1.31192	-1.28774	-0.390955	1.34611	1.36898	1.95532	-0.143505	0.860959	-0.759684	1.36277	0.531558	1.28852	1.66636	-1.1909	-0.16167	-0.331136	0.340444	1.3017	0.213438	0.536624	-0.37586	0.332178	-1.09608	-0.401248	0.438033	0.569114	0.308421	1.26352
-0.108245	-0.353607	0.3457	-1.56084	-0.235006	-0.244554	-0.375366	0.554531	0.105713	0.883148	-1.04471	-0.426695	0.733066	-0.812271	0.104522	1.50666	-0.789151	0.850061	-0.402991	-0.522615	1.21603	0.330346	-1.60534	1.0562	0.468731	0.167342	-1.31832	-0.73117	0.153411	0.354363	-1.23194	0.519875	-0.223118	0.0105556	1.71912	1.12797	2.56962	0.848556	-0.546776	-1.87448	-0.749374	0.0848321	0.364414	-0.873928	-0.903349	0.64796	-0.357968	1.71558	1.22443	0.560331
-0.131956	-0.793961	-0.0272245	0.522498	-0.0651669	-1.23524	0.604823	0.897662	0.351865	-1.06909	0.606649	0.552719	0.263975	-1.59473	-0.627935	0.477274	-2.23441	-2.02216	-0.97648	-1.08221	-0.304135	-2.29087	-0.0834352	2.55515	0.352603	-0.0813632	0.603048	0.626582	0.832268	1.46177	1.10577	0.139581	0.0304731	-1.18256	-0.126805	0.567812	0.203632	0.338673	0.49584	0.713657	1.93967	0.567327	1.023	1.20552	0.132258	1.44739	-2.62947	2.02381	0.3882	0.372087
0.447105	1.8509	0.576717	-1.67336	-1.45996	0.29596	1.21312	-1.32082	-1.07144	-0.210214	0.247996	-0.0998873	0.710997	-0.147151	0.527793	1.09919	-1.16711	0.175286	-1.36405	0.808981	0.646377	-0.902822	1.02208	0.449998	0.515722	-0.224944	0.247884	0.945814	-0.247869	-0.728571	0.504256	0.977835	1.12753	-1.20546	1.16581	1.18459	0.902269	-0.808504	0.934058	-0.0107966	0.33712	0.221287	1.20426	1.52369	0.939453	0.694127	-0.0162117	-0.691262	-1.27575	-0.557306
0.580468	-0.80563	0.269196	1.87799	-0.691031	0.887883	0.926767	-1.76009	-0.390308	0.162228	-0.992807	0.65074	-1.7135	-2.21985	-1.76984	-0.0741504	1.21473	0.723462	0.354196	-0.680969	0.101299	-0.890044	1.61678	-0.700742	-0.305763	-0.651047	0.0197789	-0.0543428	1.60183	0.248565	-1.09182	-1.19195	0.76673	-0.691384	-2.2051	-0.00877041	0.536642	-0.348054	0.00922694	-0.0922757	0.0768199	1.24861	1.19077	0.256335	0.00107796	1.11381	-1.40468	-0.177914	-1.0013	-1.04901
-1.48649	0.254587	1.4192	-0.282507	1.45562	-0.844121	0.731848	1.02205	0.498734	-0.953099	-1.63002	-0.482728	1.77661	0.330406	0.425353	-0.575232	-1.04736	-0.059944	-1.25769	0.140421	1.40639	-0.801531	0.435745	-1.14558	-0.067996	-1.6131	0.84348	-1.05319	-0.690908	-0.316802	0.973503	-0.446871	2.07634	2.21347	-0.253786	-1.64948	-0.216963	0.559075	2.1278	0.228468	-1.55498	-0.712391	-0.0684616	-0.89139	0.909239	-1.03517	-0.364681	-0.452823	0.11642	-0.152131
0.0311902	-0.525275	-0.528857	0.475483	0.390742	-0.257238	-1.06725	-0.0886017	-1.32963	-1.08813	0.771168	0.406751	-1.48053	-0.227091	0.462509	1.20095	0.111424	-1.60846	-0.058104	-0.00196462	1.18101	-0.581321	-0.581001	-0.980304	-0.607206	0.730732	0.784506	-0.279488	1.33169	-1.76132	-0.244798	1.14637	-0.377904	-0.339603	-1.06084	-1.94007	-0.7842	0.279417	-1.2686	0.867734	0.155688	0.130498	0.641879	1.2549	-0.801474	-1.06098	-0.312355	0.490683	-0.0369958	-1.12348
-2.6789	-0.315819	1.50561	-1.27815	-0.0553174	1.44454	1.5908	-0.645804	0.922989	-0.130394	-0.16494	2.25522	1.48092	1.30074	0.310725	0.0636835	-0.599384	0.458416	-0.337287	1.10841	-0.954652	-0.904996	-0.142088	-2.44442	-0.889227	0.806091	0.843319	-1.10816	0.555665	-0.158411	-0.57616	1.00791	0.8407	-0.19763	0.342539	-0.147982	-0.801607	-0.256878	-0.695534	-0.20551	0.806675	-1.24769	-0.212133	1.62395	-2.03484	-0.92036	0.588275	1.06882	-0.866734	0.215194
-0.941841	0.783214	0.143322	0.0503836	0.244211	0.494586	2.19866	0.533166	-0.0712109	0.0960464	2.35075	0.327652	-0.525546	-0.530702	1.00604	-0.662444	1.10317	-1.11221	-1.14532	0.618074	-0.723813	0.886425	0.73033	1.34215	-1.81589	-2.1122	-0.132422	0.614512	-1.87313	0.501401	-1.56624	-0.530663	0.251682	-0.0849438	-1.04892	-2.19175	-0.505274	0.201357	0.0180903	-0.0745217	0.387379	-0.995804	0.821827	1.66446	-0.280549	-0.15267	-0.547582	0.45298	0.0534587	-0.463973
-1.1049	-1.51279	-0.0937452	0.144727	-0.660023	-0.39453	-0.155561	-0.491592	-0.0741167	-0.133955	0.465008	-2.10421	0.911394	0.603389	0.413349	0.310588	0.00289604	-0.117093	-0.485682	-0.649201	1.46583	-0.334618	0.185013	0.246128	-1.28975	0.138967	-0.331541	0.435127	-0.496512	0.135022	0.691681	0.352921	-0.590456	-1.0051	0.456635	-0.390358	1.40896	0.403605	0.611515	0.506552	-1.67238	1.35359	0.228635	-0.360379	-1.65523	-0.506841	-0.650766	0.146726	-0.603875	-0.0372882
-0.291629	-0.286966	0.923715	0.123549	-0.73194	1.31462	-1.16128	-0.416292	-0.068544	0.984093	-1.36784	1.34321	-0.253803	-0.730029	1.54543	-0.361391	-0.845891	-1.48376	0.816409	0.17129	-0.217667	-0.286198	1.41895	-0.792164	1.54163	0.552112	-0.398015	-0.855312	-0.275884	-0.0723767	1.88513	-0.892925	0.0677749	0.458437	-0.0724427	1.16045	-0.820543	1.30809	0.194133	-1.37946	-2.19154	0.857925	-0.128274	-0.162079	-0.098748	-0.0143771	-0.457431	-1.19237	1.15323	0.131229
0.0193681	0.731223	0.414831	0.0636143	0.166734	-0.112432	-0.0911437	1.4227	-0.24122	-1.68556	-0.74314	0.46056	-0.135198	-2.23527	1.91279	-2.13643	-0.768167	1.2989	0.165456	0.164766	-1.33526	-2.8124	-1.81686	-1.43253	-0.106026	0.598432	-0.213318	0.330985	1.11254	0.439167	-0.326858	0.367265	0.241684	0.950705	-1.19371	0.182045	0.308122	-1.20029	0.340137	0.693547	0.635216	-0.882446	-2.12762	0.262704	-0.0154913	0.37727	-0.778	-2.15073	0.45842	-0.662075
-1.10843	0.14024	1.64818	1.57158	-0.98468	0.7143	-1.31804	0.768848	0.225301	1.60559	-0.52158	0.996401	0.521834	-0.719568	-0.34669	-0.282301	1.34327	1.09708	0.710379	0.271643	0.588535	-0.735905	-1.17777	-1.24009	-1.98192	-1.05456	0.622195	-0.636278	-0.362477	-0.173822	-1.21657	1.17159	0.633754	0.585818	0.525697	1.08919	-0.342573	-1.05007	0.791765	-0.154774	2.46477	-0.220122	-0.516744	-0.350375	0.542292	0.93279	1.33395	0.730194	-1.66557	1.05708
0.0331146	-1.69041	0.123097	-1.67345	-1.04181	1.02641	0.821609	1.21392	1.2335	0.531858	-1.83578	0.435724	-0.202576	0.937056	1.25797	-0.448904	0.0768379	0.568876	0.985583	-0.429418	-0.863512	1.99317	-0.729328	0.368206	-0.572365	-0.577173	-1.14523	1.75555	1.13872	0.177582	0.660258	-0.0972935	0.920412	0.282277	-0.253446	1.92264	-1.26011	-0.332397	1.51564	0.149003	-0.0977968	-0.0954069	0.611404	2.07493	0.972285	0.930976	-0.418435	-0.934862	0.245186	-0.528219
1.75588	1.02852	0.0577375	0.983289	0.650092	-2.50006	-0.355635	-1.32425	-1.00076	-1.58467	0.864343	-0.451727	1.23576	-1.20847	-0.590541	0.148023	-0.682895	-0.637669	1.53486	-0.0272871	-0.714595	-0.00458497	-0.991311	0.526956	1.48962	0.514136	0.325187	-1.33231	-0.881617	0.852291	-0.21498	-1.50041	-1.27948	1.29884	-0.216935	-0.882775	-0.211124	-0.974107	0.242544	0.908163	-0.00269253	-1.20251	-1.39815	-0.373217	-1.26566	0.281337	0.309575	0.448337	-0.00755761	-1.28169
1.18324	0.957829	0.403109	0.348447	-1.01204	0.600779	1.73588	-0.488463	0.474323	0.865575	0.313315	-0.309496	1.31113	-2.66008	1.99906	1.33966	-1.34443	0.138307	-1.52354	0.702966	-0.0631809	-0.293698	-1.05053	-1.48513	0.0200383	-0.662228	0.832546	-1.22022	1.10508	-1.23872	0.855286	-0.920843	1.44694	1.82208	-0.909392	1.59901	-0.232456	0.573437	-0.139537	-1.60409	1.0371	0.422161	0.0340379	1.42984	0.323744	0.0853785	-1.41175	1.71127	-0.0210032	-0.345572
0.824673	0.81376	1.09587	-0.0610993	-0.112936	1.83677	-0.288368	-1.06317	1.29923	-0.437976	-1.11594	-1.45829	0.897404	-1.3186	-0.481516	-0.4281	0.881558	-0.684992	-1.05373	-0.111239	0.573643	-0.463538	1.56856	-0.0924762	-0.669576	0.206845	-0.761214	0.434412	-0.0320502	1.82067	-0.862259	-2.77345	0.789523	0.557158	-1.74108	1.33987	0.641351	1.14925	1.80898	0.519002	0.0470936	-0.232948	-1.48752	0.851338	-0.512122	-1.80394	0.340901	0.955886	-0.679636	0.00932936
-0.558097	0.453404	1.33049	-0.585638	-0.974863	-0.448879	0.970412	-0.309126	-0.194096	0.103973	0.217626	-0.10164	-0.349633	-1.55495	0.250886	0.194701	-0.964746	-1.92512	0.773509	-0.957453	1.40668	-0.132685	0.437951	1.73151	0.0129111	0.0161961	-0.50475	0.0222815	-0.308488	0.482751	-1.58724	0.329073	0.0272548	0.742219	-1.12624	0.71904	-3.47587	-0.375737	-1.44429	-0.71338	4.16507	-0.284294	-0.105472	-0.209929	0.315548	-1.55123	0.509224	0.0798289	1.18327	0.824546
0.0364038	-0.648875	0.51807	1.86168	-0.509139	0.115962	-1.38174	-0.733564	0.33239	0.783712	-0.8728	1.47944	-1.70628	-0.496621	-0.633825	1.53266	-0.339346	-0.345406	-0.885102	0.25024	0.545347	0.152621	0.869527	0.3153	0.165817	-0.753824	-0.109889	0.772593	-0.0572148	0.071119	1.14416	0.852022	0.9914	-1.00833	0.950577	1.28861	-0.985869	0.927642	-1.64113	-0.0206682	-0.549841	2.1518	1.54882	-0.0287378	-0.544827	0.188182	0.60567	0.169874	-0.0579873	-0.609877
-0.481687	0.907319	1.61187	-1.10557	0.246507	-2.55037	0.219884	-1.33929	-0.201446	-0.108513	0.837569	1.34699	0.407038	-1.23242	-1.09709	0.923116	0.559558	-0.123301	-1.53358	-0.50794	1.30212	-1.25846	-0.537217	-0.919989	0.0356932	0.624559	0.312514	-0.353881	-1.56305	-0.700727	0.163443	-0.14182	1.90268	0.5095	-1.0496	1.31705	-0.127321	0.994072	-1.3133	1.18499	0.445975	0.962519	-1.16215	0.372617	1.92058	-1.49816	1.54063	0.915819	-0.825186	1.07301
-0.485267	-0.569548	0.167988	0.160028	0.504378	-0.0620385	1.27344	-0.540182	-0.452783	0.283736	1.50985	-2.19424	0.134795	-0.354477	0.230236	-0.630587	0.305701	0.188296	-0.997845	-0.818908	0.281236	0.320806	-0.295987	0.980488	-0.691054	-1.36902	-1.11435	1.28157	0.821691	-0.4785	0.195098	1.13785	0.442431	-1.16722	0.606754	-0.514394	0.633198	-1.50174	-1.04348	-0.62676	0.374627	-0.0508675	-2.03939	0.235177	-1.15342	-0.0999886	0.697493	0.610388	-0.258022	1.57028
0.343463	1.36735	1.66237	1.91756	1.19155	0.613741	-0.108865	0.944935	-0.660493	-0.725129	-0.257445	-0.0825842	-1.05289	0.610823	-0.425818	-1.9192	0.468646	0.482207	-0.341811	2.83424	-1.15044	0.975876	0.274467	1.25799	-0.222668	0.838792	-1.7151	0.327208	-0.85453	-0.379359	0.181088	-1.12836	-1.63804	1.45153	0.802987	-1.65035	-2.26128	-0.643007	1.12212	-2.0038	-0.224957	0.486	0.174337	-0.594517	1.14978	-0.494074	0.339484	-0.71417	-2.16753	0.800459
0.491588	0.398662	0.34939	-1.36147	1.96642	-0.0907487	0.124271	-2.18469	-1.11164	0.62663	-0.224273	-0.417952	1.33094	-0.197745	-0.901085	-0.649169	0.680053	0.289587	0.0357479	-0.880879	-2.71453	1.39076	-1.27919	-0.414336	-0.367553	1.11892	-2.53358	-0.672223	0.100725	0.140523	-0.313599	0.273929	-1.34988	1.00999	-1.50455	2.35548	0.642945	1.5734	0.68475	1.47586	0.352264	0.609491	0.261976	1.35329	-0.058143	0.685254	-0.707582	1.20154	0.848612	-1.23518
-0.385635	1.19023	-0.2985	-0.0766478	-1.12435	0.3445	-1.28979	2.3614	-0.221256	-0.495043	1.15581	1.03447	-0.456953	-0.363219	2.31346	-0.331002	0.312395	2.08949	0.805256	-0.468698	0.933582	-0.625171	0.398552	1.44487	1.6788	0.744934	-1.58266	-0.539282	1.42576	-1.08495	1.68973	2.34479	-1.23924	0.679583	-0.709177	-0.157069	-0.432805	0.743167	0.136869	1.95324	-1.57167	-0.467801	0.76449	-1.06789	0.143584	0.51073	1.51802	-0.131842	-2.01521	-0.190662
0.625719	-1.01672	1.08863	-0.0798321	1.45427	-1.83315	-1.07005	1.9912	-0.909957	0.253609	1.05771	-1.60572	1.67818	-1.31232	-0.855204	-0.173936	0.480769	0.319825	-1.2921	1.0952	0.537543	-0.140169	-0.588439	-0.175273	1.28731	0.0751972	-1.73635	-1.97746	0.584741	-0.123319	0.972676	1.23284	-0.914099	-1.26091	-0.825312	-0.0408603	0.229591	-1.80639	0.449259	-2.60589	-0.637055	-0.307665	1.17813	-0.679107	-0.00657732	-0.150205	-1.12072	0.671208	-1.62468	0.358583
-0.500366	0.887272	-1.95881	-0.139602	-0.936704	0.594729	0.809901	0.877554	0.179058	0.74524	-0.079057	-0.102469	0.773805	0.624862	1.21872	-1.22368	1.42961	-0.0333037	1.11178	-0.317789	-0.0970318	0.308599	0.410741	-1.31536	0.0502227	0.869644	0.373598	0.966648	-2.10255	-0.677708	0.541805	-1.93295	-0.838562	0.633409	0.153169	-0.802455	0.588312	-0.00192734	-0.622008	1.01395	-0.748517	1.24957	0.206746	-1.00132	-0.395998	0.214962	-0.503896	0.377985	1.81019	0.439944
-1.26705	0.72295	-1.00299	0.897459	-1.36067	-0.458285	-0.705828	1.92289	0.790014	0.779092	0.20309	0.390171	0.144717	0.158786	-0.10113	0.696245	0.0410166	-1.47169	0.96282	0.605122	-0.0905437	-0.220925	-0.0931989	-0.691935	-0.145378	1.61559	-0.203309	-0.384288	-0.949541	0.938463	-0.203704	-0.0285462	0.311272	1.12232	-0.553025	-0.622941	-0.33216	-2.12913	-0.92906	-0.741938	0.376074	-0.244609	-0.751404	1.21555	0.715217	-1.61951	1.5144	-0.289973	0.761887	-1.14561
0.895314	2.17441	0.629301	0.000373748	1.81763	0.0570075	-0.973389	0.908421	-0.748687	-1.31396	0.176426	-0.680788	1.505	-1.16763	-0.21506	-1.64818	-0.280729	0.988846	0.292142	-0.833072	-1.76784	0.445031	1.16717	0.310494	-1.20888	1.61778	0.739222	-0.208175	-1.3036	0.431931	-0.447522	1.98684	-1.88883	-1.1699	1.14949	1.2871	0.61077	0.904737	1.12743	-0.40901	-0.200017	1.00558	1.46182	1.74625	0.538594	0.385017	-0.209507	1.27553	0.190176	1.54658
0.175535	1.43373	-0.236382	0.686725	0.67154	0.20365	-0.421624	0.0511886	-0.882871	0.519914	-0.580185	1.18626	1.66929	0.318545	-0.997106	-1.28791	-0.150154	0.872287	0.177532	0.66838	1.08187	-1.23917	-0.835783	-0.0942191	0.624194	0.110623	0.312614	0.436988	0.036176	-0.593321	0.169586	-0.580798	-0.336228	-0.840094	-0.166766	0.396507	1.71564	0.838969	0.144205	-1.0903	1.31383	-1.1408	-0.199124	-0.336812	-0.808682	0.469873	0.0730862	0.672904	0.771864	-1.51364
-0.790155	0.89622	0.423016	0.254851	0.233511	-0.835418	0.608773	0.504386	-1.18653	0.652081	1.03008	1.2726	0.49932	1.09561	0.629923	-0.259057	-1.80608	0.617345	0.2835	0.882809	0.176042	-1.63864	-0.0956455	1.39343	-0.371541	0.292393	-2.56905	-0.977486	-1.5784	1.34728	1.43335	-3.06673	0.343322	-0.0150852	0.693655	-0.599049	-1.2919	-0.541226	0.524323	-0.394061	-1.23506	1.64874	0.341636	-1.49776	-0.345754	-0.140811	-0.30552	0.935283	-0.54086	-0.508756
-0.504244	-1.13888	-2.3922	0.570321	-1.20162	0.0120407	-3.22312	1.09681	-3.48563	-1.70253	0.713224	0.958961	0.637742	2.19751	-0.80769	-0.709346	0.278584	-0.653807	-0.457186	-0.464377	-1.58563	-0.416057	0.60393	0.951144	-0.792327	0.399929	-2.00331	0.413941	-0.993148	-0.38286	0.0393247	-1.34326	1.17565	-1.10209	1.02219	-0.648218	-0.719698	-0.853084	0.724551	-0.305474	1.33156	-1.45056	1.02649	-2.47247	1.44191	-3.40923	-0.0413892	1.17048	-0.103905	0.959345
-1.37751	0.717328	0.459487	0.354314	0.118846	0.154373	-1.33271	0.151015	-0.331218	-0.49257	-2.79776	0.6872	0.116038	0.499157	-0.0797515	-1.01849	1.18782	1.06429	0.464177	-0.177163	-0.542675	-0.220573	1.1138	-0.787959	-0.0688706	0.768001	-0.510427	0.457398	-0.772587	-0.60635	0.285163	-1.37154	-1.24299	-2.44842	1.39516	-0.17583	1.2879	-1.03873	1.7871	-0.576217	1.76743	0.960548	0.279069	-0.244975	-1.19111	1.53884	-0.676575	1.74944	-0.662096	1.67852
-1.56019	2.18342	-0.495462	-0.640545	-0.584097	-0.308761	-0.336285	-2.10064	0.533307	-2.46667	-1.89557	0.0292518	0.534175	0.755463	0.496161	0.196826	-1.37631	-0.622459	0.128126	-0.392484	-1.73716	-0.963462	-0.652003	1.03765	0.14838	0.237998	-1.12158	0.622912	-0.834793	-0.261181	0.864618	-1.21702	0.180164	0.678122	1.01853	-0.554024	0.390227	-0.349522	1.8453	-0.675265	-0.0700321	-1.14995	-0.439572	-0.446615	-2.03554	-1.21405	-0.921622	-1.61944	0.026493	1.34578
-0.630905	0.200446	-0.609405	0.0793498	0.932005	0.570347	-0.0674511	0.317532	1.26587	1.23869	0.852405	0.383589	0.0719093	-0.826134	-0.248607	-0.314759	-3.06912	0.290409	-0.250054	-0.368028	-1.84476	-0.772438	-0.82512	-0.305039	3.66273	0.112841	0.567285	1.40637	-1.0975	-0.72216	-0.233828	-0.617857	0.668431	-1.15364	0.41333	0.652646	0.497113	1.21575	0.413741	0.615991	0.229467	-0.294579	0.579843	-0.331439	1.3456	-0.319863	-0.592775	-1.57647	-1.01262	1.40433
0.767691	-1.28649	0.386304	-0.454132	-1.48012	0.401454	0.163734	0.884933	-0.80667	-0.323813	-1.48697	1.40359	1.13162	1.66692	-0.251874	-0.0349579	1.26441	-0.611924	-1.55292	1.25815	0.213576	-1.13148	-0.283143	-1.68499	0.730952	-0.921389	0.178258	-0.358058	-1.57937	-0.0382344	1.7644	0.859699	-0.0918409	-0.397984	0.614761	-0.377043	-0.541865	-0.819708	1.56493	0.897742	0.0254584	-0.966154	1.36655	0.866514	0.0690649	-0.121428	1.71889	-1.08254	-0.426781	0.136811
0.756813	0.483622	1.09283	-1.48882	-0.429733	-0.85261	-0.0545754	0.499793	1.40881	-1.64055	0.74496	1.34266	-0.16523	0.39173	-0.712556	1.00341	0.0597825	0.579917	0.231594	-0.769197	-0.535856	-0.462083	-0.385725	0.316845	0.416108	-1.91172	-1.26965	0.559523	0.0532013	-0.454877	1.64149	1.13718	-0.582005	-1.32078	0.679124	0.859407	-0.00998662	-0.176859	-0.598965	1.95041	0.0835422	0.376289	0.13903	-0.330543	0.681735	-1.18037	-1.81035	-0.412709	0.286632	-1.25424
-1.43805	0.401043	-0.865411	-0.411485	1.05302	-2.24644	0.385951	-0.427804	0.178935	-0.648175	0.772538	-0.184497	-0.720867	0.219949	-0.413804	-0.539083	-1.45943	-0.347806	-1.86905	-0.776384	0.113593	0.913424	-0.366534	-2.19714	0.193359	-0.334663	0.501299	0.373713	1.80364	-1.86537	0.328901	-1.03063	-0.0415802	-0.774677	-1.03741	1.06572	0.00225402	-0.310354	-1.89757	0.342374	-1.12641	-2.33894	0.452347	-0.146607	0.0788856	-1.46299	0.192744	-2.15776	0.0824536	-1.12021
-1.07726	-0.767086	0.556099	0.549776	-0.196696	-0.769906	0.802251	-0.90161	-0.159202	-0.228983	0.975776	-0.547592	-0.492901	1.32196	2.14373	-1.27996	1.28489	1.08171	2.63611	0.10626	-0.546959	-0.715486	-0.592301	-0.983969	-0.632929	2.11471	-0.433961	1.48221	0.618338	0.656515	0.720199	-1.04904	-0.314006	-0.454559	-0.302174	0.769107	0.119906	0.167759	-1.09264	-0.679518	-1.31127	-1.1776	0.717496	0.845613	-0.287914	0.650261	0.874651	-0.572685	-0.437414	1.6021
1.50908	0.746891	0.249999	-0.777966	-1.91936	0.173184	-0.12405	1.41296	-1.57342	2.11727	0.389669	-0.608302	-0.485487	0.863781	1.91794	0.512874	0.188687	1.04918	-1.95508	0.203247	-0.86922	-0.0619291	-0.0681394	0.362446	0.71602	-0.1767	0.203714	0.706427	0.256132	0.269816	0.221286	-0.709234	-0.935735	0.571051	-0.918533	0.790855	-0.164057	-0.159532	0.637517	1.08256	0.153781	-0.952622	0.288285	0.229742	0.944852	-0.0067946	0.16623	0.620412	-0.914931	-1.2624
0.213735	0.449171	1.09348	-1.22676	0.332316	0.726569	1.97283	-0.0332322	-2.0697	0.8098	0.509055	-0.56077	0.104963	0.401537	0.445268	0.969377	0.505365	0.754174	-0.901154	-1.32949	-0.336214	-1.78007	-0.328459	-0.422412	1.12838	-0.37596	1.02974	-0.328992	-0.72103	0.365599	-2.29157	-0.317896	-0.225735	-0.493204	0.644592	-0.323115	0.943549	0.599088	-0.265909	0.494521	1.26619	0.76207	1.14885	0.47418	0.239193	0.777854	-1.48171	-0.644727	0.327807	-0.672061
-0.117287	-1.26104	-0.592398	2.61054	0.193047	-0.389982	-0.473321	1.64542	1.74679	-0.266873	-2.17841	-0.0539387	1.51301	-1.70371	1.02157	-0.779053	1.18094	-0.644406	1.16044	-0.386267	2.14045	-1.08771	0.717966	0.770147	-0.582331	-0.48035	-0.619985	-0.0513646	0.45669	-0.0732506	0.897422	1.36952	1.50795	-0.590199	0.794291	0.334042	0.383016	-0.255257	1.30562	-0.546352	0.190403	-1.45797	0.0782608	1.82032	-0.0172971	0.280335	0.150741	-0.524371	0.611313	-0.709258
-0.402782	-2.75785	0.234598	1.27433	-0.0596323	0.89336	1.20195	-0.0521867	1.43015	-0.61065	0.313274	0.619941	0.965436	-0.109822	0.973768	-1.03605	-1.09537	-0.213999	-1.48665	-1.26848	-0.508846	-1.05831	0.166926	0.0659093	-0.938444	0.0635305	-0.0893268	-0.652918	-0.589268	-0.336417	-0.638131	1.09289	0.0637934	1.25177	-0.152304	-0.112254	-0.51598	-0.489534	-0.521323	1.27044	-0.970971	-0.53823	0.297844	-1.12789	-0.897357	1.94913	-0.4592	0.499125	-0.0047252	-0.773756
0.815627	-0.307485	0.177814	0.513588	-0.347001	0.0339088	0.308632	1.9169	-0.121513	-0.139771	-1.16329	-2.96682	-0.61372	0.771448	-1.06839	-0.892379	1.73841	0.808815	-1.00738	1.24773	-0.193812	-1.2486	0.0615607	0.448586	1.06715	-1.50645	-1.17057	1.50767	-1.00727	0.0381216	-0.350802	1.61515	1.11065	0.721596	2.36662	0.592338	-0.641691	0.759087	0.632957	-0.267839	-1.47354	-2.24111	0.345356	1.20772	0.39574	0.0165394	0.556621	-0.495242	-0.742112	0.0739119
-0.898015	0.979698	0.867268	-0.74334	-0.662449	1.39516	-0.077578	-0.635119	0.710824	-0.876394	0.354181	1.88239	1.39618	0.880224	-0.923746	-0.334063	-0.563642	1.0102	0.297019	0.88619	0.703443	-0.330721	0.982207	0.952595	2.69429	-0.64123	-1.45901	1.40655	-0.139517	-0.527881	0.56602	-0.795635	-1.48428	-0.345345	-0.885549	0.739207	-0.380118	-0.633236	3.10856	0.613312	-1.50989	-0.24275	-1.07969	-0.523135	1.09011	-0.338719	0.292703	-0.0846632	1.21736	0.700929
-0.495113	0.67345	1.5545	-0.972938	-1.706	0.450885	-0.492346	-0.512145	0.819126	1.6019	1.24163	1.02132	1.41007	0.358477	-0.687207	0.188602	-1.17769	0.381604	-0.475309	-0.47454	0.414664	0.667347	-1.02326	-0.59246	-1.23358	0.87507	-0.870999	-0.366945	0.288842	1.39788	-0.152051	0.137446	0.95217	-0.253923	-2.21822	-1.17313	0.289438	-1.14883	-0.351446	0.564354	-1.18718	-0.909716	0.913592	-0.336447	0.474459	-0.118285	-0.38554	-1.12038	-0.0395883	1.50645
-2.70668	0.633201	-0.600248	1.50094	-0.206879	1.55143	1.11841	0.856252	-0.335401	-1.38974	-0.405643	0.0979354	-0.260678	-0.382896	-0.443145	-0.534047	0.584077	-2.49565	1.14422	0.796209	0.00744031	0.604928	0.345748	-0.603967	-0.66566	-0.654973	-1.09943	0.906244	0.389564	0.163234	0.132232	-0.786022	1.17451	-0.318035	-0.647979	1.57031	0.632744	-0.0893674	-0.0435604	-2.02372	1.5973	1.57517	0.6223	0.405315	1.43509	0.622889	0.355106	0.127623	1.18229	1.32447
1.22563	-0.987146	0.792443	0.956584	2.16339	-1.39101	-0.159166	-0.404121	-2.21216	-0.0388931	-0.664772	-0.0301018	1.06934	-0.29735	0.877722	0.822708	0.130345	-0.367912	-1.55339	0.208737	0.201212	-0.103102	0.0442372	1.00166	-0.327174	-1.89089	0.414046	1.22838	0.416847	0.289306	-0.973475	0.936168	-0.406844	-0.499924	0.195573	-1.59544	-0.404467	0.790073	0.393407	-1.66716	-0.356723	1.96885	-0.597989	0.528777	0.624423	-0.605694	-0.12369	-0.506142	0.342085	-0.448739
0.645859	0.892074	0.0536275	0.515515	0.748885	1.80961	-0.334782	-0.5783	-0.299627	-0.983171	-1.37384	1.54333	0.842327	-0.471794	2.41387	-0.181972	-0.95527	0.249623	-1.71314	0.0327562	-0.61039	-1.11276	0.133972	-0.217287	-0.644289	-2.357	1.47865	0.457976	0.0494588	1.43578	0.97483	0.256455	-0.133028	-0.230713	-1.4498	-0.746607	0.166499	-1.09014	-0.469721	1.00355	-0.503967	-0.0823401	-1.00053	0.0334037	0.921104	-1.24017	0.896013	0.084968	-0.663309	-1.55571
-0.139197	-2.23856	-0.286571	0.84409	-1.0104	-1.98098	0.869427	-2.18061	0.0236904	0.168014	-0.0499781	-0.992297	-1.24829	0.379631	-1.3013	0.585244	-0.0832283	-1.65413	-0.417241	0.886898	0.538935	-1.47556	-0.799815	-1.14777	-0.671246	-0.5819	-1.62165	0.383014	-1.19943	-0.446085	-0.824079	0.517994	-0.833333	-0.573421	0.725769	1.74511	-0.453512	-0.0976578	-0.0410389	0.232693	0.583888	1.53872	0.208091	0.238094	-0.777969	0.364058	0.896687	0.0816249	-1.18451	1.68243
0.360922	1.36389	1.67748	0.231023	0.517555	-0.764404	-0.0710811	-0.33359	-0.497213	1.03036	-0.795545	-0.350199	-0.00308637	0.0639535	-0.0846383	1.44337	-1.71063	-0.36471	-0.323602	0.405314	1.49897	-2.66096	-1.99897	-1.80544	0.947646	0.313318	-0.38013	-1.05881	0.46238	-0.60465	-0.906936	-0.389418	0.673748	0.757001	1.69011	-0.660636	0.441626	1.45316	-0.922037	0.0244587	0.365266	1.16929	0.994539	-0.119912	-1.26563	-0.609219	0.279567	0.672166	0.734512	-0.521809
2.04246	-0.689371	-1.68621	-0.501723	1.11016	1.01595	-0.512505	1.06517	-1.48305	-0.795849	-0.626046	-1.29145	-1.37284	-1.99879	0.548724	-0.526808	-0.294598	-0.91026	1.55293	-2.12845	0.556866	-0.938843	-1.06148	-1.08903	1.00383	0.249983	-0.760665	0.421607	0.945349	0.420088	-1.67451	0.436634	0.72701	1.88037	0.619404	0.0780653	-0.193656	-2.76589	1.43144	0.10224	0.169172	-0.202113	-0.490454	1.25695	0.278118	-0.380726	-0.853138	0.98351	-0.204982	0.24962
0.611952	1.12639	-2.23294	0.682777	-0.722191	-0.699554	-0.854436	-0.392258	-2.32462	-0.192246	0.477643	0.725731	-1.22402	0.076505	-2.16984	-1.52993	-0.204607	0.819537	1.70102	-0.242297	0.718894	0.47456	0.531185	-0.75621	-0.407072	-0.442146	0.82133	-2.18321	0.147972	-2.59047	-1.05239	1.15482	1.33736	1.07044	-1.81638	1.83708	0.738259	-0.283616	-0.392422	-1.04617	-0.184963	-0.115171	0.261378	1.06204	-0.444955	-0.816256	-0.279965	0.134766	0.363118	-1.01042
1.0356	-0.936079	-0.540699	-1.1651	-1.56457	-0.252175	-0.954346	-1.2663	0.768857	0.672171	0.672757	-1.14114	0.0558973	-0.416076	-1.23154	0.99707	0.0938416	0.743041	0.191803	0.612283	-0.486791	-0.949508	0.285062	-1.17242	0.341245	-0.94251	-0.0465483	-0.341275	0.204064	0.528699	-0.0410719	0.00634739	-0.351594	-1.23503	1.58239	-0.479973	-0.87278	-2.03163	-0.36773	0.267793	-0.967402	0.331957	1.55961	0.944759	0.00439086	1.28233	-0.179199	-0.695255	-0.635928	-1.419
-0.460994	-0.637782	0.751436	-0.750203	0.75505	0.160566	0.539059	2.44767	1.82667	-0.885677	-1.06885	-0.593151	0.0399781	-0.213541	-1.46095	0.59098	-0.0452728	0.813856	-0.0234524	-0.108546	1.00806	1.38114	-0.10235	0.80749	0.926428	1.53753	0.15449	0.488158	-1.64719	0.298204	-0.294851	0.0950758	0.660827	0.369327	-1.24627	0.0653788	0.385172	1.23563	-0.78345	-0.857443	-0.59725	-0.585686	0.717673	0.477762	0.46425	1.25128	-0.491397	-0.484423	0.0348737	0.563865
-1.61441	0.498329	0.444513	-0.748251	0.132756	-0.394589	-0.344196	-0.576223	-2.25231	0.257559	0.447214	1.179	1.72303	-0.753327	0.338297	0.786264	-0.450915	-1.81908	0.909368	-0.346368	-0.0215871	-0.38617	-0.402644	-0.052683	-1.0739	-1.1258	-1.31287	0.987766	-0.77017	-1.06818	-0.436937	-1.81279	-0.152616	-1.25885	-0.805371	0.333452	-0.935724	-1.30008	-1.57225	-0.297662	0.719143	-0.695416	0.668776	-1.32638	0.383152	1.47107	1.38894	0.0327013	-0.436355	-1.95179
-0.0345144	1.10368	-0.307468	0.199267	1.84441	1.14682	-1.48224	-0.250381	0.350188	-0.732796	2.44297	-1.73388	-0.0714538	0.368837	-0.838027	1.27104	-0.624076	0.038201	-1.36756	0.739405	-0.724696	0.363277	0.326076	3.39138	-1.26003	-2.42994	1.01096	0.95955	0.510062	-1.89106	2.14019	-0.894983	-0.86568	-0.805819	-0.487367	-0.0856936	1.60927	1.50819	1.28078	-0.341253	-0.0895823	-0.023748	0.323852	0.281614	0.596017	0.431312	0.403936	-0.0713085	-0.638789	0.279787
-0.56399	0.256763	-0.263239	1.3063	-0.71462	1.10633	0.705945	-1.04597	0.0827997	0.910491	-0.385207	0.306183	0.897152	-0.0580184	-0.432686	0.638341	-0.573257	0.153038	-1.31917	-1.54931	-0.918082	0.182256	-0.572733	0.999603	0.723336	0.3242	0.109317	-1.33513	-0.207841	1.44136	1.59941	0.132199	0.414619	2.18997	-0.438365	-0.938281	-0.474423	0.65008	1.51816	1.5344	-1.61053	-0.91102	0.549099	-1.31063	-1.76006	-0.325082	1.16159	-0.489566	0.20869	-0.026105
-0.373605	-1.51159	0.0823645	0.35786	-0.648936	0.176608	-0.943962	0.518767	0.150921	0.231877	-0.194195	-0.317783	1.45899	1.9059	0.0510219	1.39679	-0.461661	-2.02972	-0.493184	0.241466	-1.0855	-0.396123	-0.107209	-0.198014	-0.48983	0.282994	0.101581	0.0875115	0.383894	-0.912605	0.723613	-2.46002	0.152854	-0.20467	1.32625	1.23129	-1.32571	-0.332192	-1.89319	0.428618	0.0670136	-1.18976	-0.102427	-0.694688	-1.56193	0.386504	0.484433	0.409955	-1.5435	-2.76174
-1.17413	-0.0295318	-0.640764	-0.631873	1.11025	-0.278024	-1.33876	1.32394	0.130292	0.911226	-0.0956176	-0.805398	0.516218	0.272212	0.029349	-1.60709	1.01108	-0.235214	0.664417	-0.465858	0.872273	-0.313056	-1.74358	0.0935146	0.754998	-1.55475	2.28359	-0.600061	1.09447	-0.815013	-1.7894	-0.730633	0.0808478	-0.914478	0.313444	-1.32927	1.30225	0.0494765	-0.749353	0.659945	-0.828715	-1.18343	-0.962653	0.395658	-0.749749	-0.277941	-1.22594	-0.245778	-0.979323	1.26356
-0.431864	-0.584954	-1.68388	0.347903	1.29162	0.960482	0.777356	-0.0419443	-0.0619143	-0.868806	-0.640071	-0.326581	-1.13178	-1.13159	1.64692	-0.374623	-1.90604	0.401846	-0.542243	0.650955	2.16477	0.609508	-0.55135	-0.101596	1.36729	0.296091	-3.15973	0.397552	0.322532	1.41908	0.286128	0.104129	0.701795	-0.959619	0.404057	-1.33709	-1.50702	0.584276	1.61168	-0.815411	0.224838	-0.73543	1.96286	0.602061	1.13835	-0.358942	0.600043	-0.401352	0.892135	0.188388
0.118689	-0.545333	0.799541	0.0824809	1.40279	-1.72612	-1.49268	0.434197	-0.929671	-0.383604	1.10174	-0.448407	1.31154	-0.239238	-0.503615	-0.413845	-1.41931	0.07951	0.369927	-0.40842	-0.0364768	0.443438	0.0602711	-0.877866	0.49306	-1.19627	-0.369648	0.652338	0.308873	0.460351	1.08696	-0.283948	0.174441	-1.12373	1.95548	-0.45877	0.0939292	1.19639	0.28872	0.618374	0.640509	-0.931826	-0.0996457	1.03626	-0.885343	1.55474	-1.13783	-0.0446659	1.04957	1.31115
-0.601831	-0.760569	2.21775	-0.199419	-0.0341612	-1.41541	-0.758614	-0.227005	0.443714	-1.04118	0.631675	0.304482	0.700263	-0.274711	0.246041	0.801494	-0.243596	1.63438	0.449717	-1.17906	0.871267	0.798023	0.394109	1.79723	-2.1557	-0.79324	0.216122	0.19417	1.41582	-1.44682	0.399036	-0.654387	-0.680456	1.34395	0.966707	0.987324	-0.736532	0.377038	1.73301	0.733347	1.48372	1.31388	-0.580402	-0.278737	0.648187	-0.220333	-0.103509	0.325735	-0.426226	-1.71974
-0.120747	1.16809	-1.20272	-0.251069	3.61249	0.46895	0.156408	0.484119	0.368498	1.18466	-0.0282398	0.0355305	-0.498884	1.8472	-0.59143	0.985137	-2.10226	-0.694541	-0.435985	0.282273	0.82911	-1.85883	0.224774	-0.508434	-0.485393	1.13512	-0.132125	0.0192643	-0.994808	1.16411	0.765075	2.32555	0.533087	-0.824394	1.17181	0.731708	1.08729	0.789511	-0.172649	-0.115794	0.416213	0.723266	-0.255103	0.317719	0.117149	0.0973919	1.20201	1.06163	0.538755	0.716337
1.34532	0.555113	-1.17584	-0.188939	1.81954	-0.9028	1.9919	-1.34828	0.00406111	0.219726	-0.677845	-0.321783	0.381835	-0.570682	-0.441934	-0.704445	0.519556	1.10636	-1.04828	0.884887	-0.017652	0.947331	-1.89961	0.648798	0.716383	-0.0376697	-0.392854	-0.984226	0.555991	-0.604245	0.364574	-0.438812	0.104301	-0.437275	0.578755	-0.854604	0.559689	1.2473	0.651411	1.41475	1.63186	0.0791031	-0.0118785	-0.158272	1.81422	-1.10575	0.692222	-0.562834	-0.509911	-1.7477
0.173648	0.281317	0.0436442	-0.50077	-1.76889	1.03052	0.443498	-0.0489648	0.631668	-1.05299	-0.795362	0.577382	-1.24029	0.41417	-2.40274	-0.0749749	0.677968	1.27082	0.106932	-0.777502	1.17054	0.547447	1.15459	2.75939	-0.947659	2.01034	-0.772712	-0.370352	-0.4365	-0.690823	1.00185	-0.269	0.335933	-0.442807	-0.341673	0.524521	0.543707	-1.66832	-1.49461	0.714892	-0.35703	0.131536	-0.0610799	0.00800037	0.337846	0.47149	0.470984	-0.787679	-0.0470438	1.01726
0.745408	0.19408	-0.455994	-1.44308	-1.52028	1.07719	-0.814544	-0.357888	-0.708692	-0.679359	-0.469314	1.77601	0.268908	-1.40136	-0.886964	0.0969298	1.14147	1.27	-0.184603	-2.58852	-0.907211	-0.168987	0.409853	0.82851	-0.640834	1.9888	-0.222195	0.0224222	0.0300471	1.23291	-0.351938	0.259928	-0.819838	-0.395819	1.13338	-0.671437	-1.29056	0.131672	-1.29205	0.954867	0.680362	-1.15949	0.320589	-0.0856553	-0.266912	-0.634867	1.16216	1.15359	0.11315	0.950357
0.978646	0.777921	-0.435596	-0.557608	-0.176392	-0.215788	1.2491	-0.181638	-1.22802	0.215988	-1.06999	0.0400971	0.211838	0.342016	0.937925	0.595227	-0.342057	2.04479	0.447415	0.30639	0.988878	1.66902	0.80016	-1.12347	-0.351012	-0.41164	-0.147979	-0.0473874	-0.154034	2.19404	0.676134	0.145074	1.35424	-0.0668915	0.483172	0.905318	-0.46892	-2.78233	0.754853	1.20594	-0.115948	0.321438	-1.12431	1.21313	-0.724872	-0.342346	1.9255	-1.27047	0.646599	1.73288
-0.399109	0.471161	2.54989	-0.152629	0.164247	-0.109504	-0.995153	0.780593	0.0756987	0.0506476	-0.0721381	1.25574	-0.548002	-1.04495	-0.468848	-0.244625	1.72755	-2.02158	1.53015	-0.870086	-1.44251	-1.82819	2.04908	1.60186	0.0345557	1.77492	-0.596333	-1.41568	-0.886619	0.0554108	0.38948	-0.702532	-0.470511	-0.969018	0.518205	-0.386968	0.390649	1.69574	0.456413	0.226687	0.265029	-1.45448	0.756431	-0.510895	0.320795	0.319714	-0.937997	-2.32389	-0.540437	-0.875171
0.717329	0.847138	-0.273724	-1.52759	1.48688	0.367696	0.47949	-0.194743	-0.373957	-0.992447	0.245577	0.403651	1.54871	0.195102	-0.459463	0.329088	1.42809	-0.10395	-0.665902	1.23002	2.19164	-1.34162	-1.98926	0.100006	-0.0561242	0.164916	2.04687	0.00598518	-1.29449	-0.27703	-1.05027	0.226378	-1.15159	1.3359	-1.24899	1.12286	-0.56825	0.782803	1.27669	-0.351949	1.28055	0.87133	-0.768392	-0.422321	1.1212	-0.615956	-0.765675	0.0943073	-1.88038	-0.456293
-0.810907	0.309229	1.86534	-0.867567	-1.02709	-0.687276	0.0280637	-0.0400243	0.0932371	1.42678	-0.119506	1.32507	0.0310167	0.301639	-0.0102191	1.704	-0.730822	-1.46112	1.35364	1.57361	-0.166625	0.483219	-0.758806	0.654641	-1.73207	-1.01957	0.266062	2.08454	-1.55126	-0.622859	-1.05872	0.90844	0.0136225	0.306824	0.809823	1.08103	-0.177293	-0.289693	-0.356945	0.512785	0.651366	1.77167	-1.74452	-0.807127	2.53469	1.83663	-1.38618	-0.912229	1.54156	-0.468603
-0.226859	0.198479	-1.53587	-1.1645	-0.779491	1.41113	1.24434	1.82422	-1.01308	-1.62134	0.224684	2.5758	-1.36154	1.79929	-0.571965	-0.10516	-1.20063	0.926681	0.635033	0.0509782	1.98829	0.478762	1.68877	-0.0855668	-0.437924	-0.022033	1.64752	2.24325	1.06415	-1.70343	0.270123	0.155287	-0.329373	0.0398348	-0.817838	-0.942237	0.885093	-0.424071	0.817345	-0.40881	-0.784529	-0.743382	0.117589	-1.34966	-0.602033	0.340611	-0.878388	-1.62922	-0.687608	-0.260766
-1.45176	2.20735	0.143471	-1.6657	0.102453	-0.173211	1.01461	0.055136	0.806338	-1.45203	-1.12757	-0.0773992	-0.0257154	2.23146	-1.25779	-0.567838	1.12965	0.344707	-1.48979	-0.135913	-0.334063	-1.05287	0.0517185	0.181609	-0.412139	-0.322191	-1.11244	0.320525	0.887037	-0.847998	1.56083	-0.49326	-0.366933	-1.09559	2.62883	-1.28928	0.05083	-0.0220588	0.258039	1.6712	-1.38014	0.259	1.77922	-2.63121	0.554244	-0.327546	1.39911	1.61937	-0.370219	-0.415208
0.374084	0.531482	1.33931	-0.292734	0.146397	-0.0945623	0.0330737	1.65691	0.648655	0.766372	-0.111916	-0.619092	0.287006	0.566407	-0.0685205	0.416445	0.99223	0.543023	0.406835	1.56994	0.589982	1.00815	-1.16649	0.678039	1.3367	-0.839585	-0.0972618	0.313115	-0.887704	-0.265015	0.0469655	0.268112	-0.815867	-0.45938	0.314235	0.508847	-0.279186	0.547853	1.10555	0.650336	0.765181	-0.765683	0.931446	0.919598	-0.0894458	-1.18758	-2.21549	-1.16362	0.671195	-1.21063
-0.650315	-1.04188	-1.23837	0.395428	-0.939018	-0.340537	-0.32712	1.34639	-0.521923	0.784816	0.0704519	1.83111	-1.07065	-0.511069	0.870075	-0.347074	-0.989875	-0.625922	-0.546202	0.253153	-0.234804	-0.460045	-0.344657	0.823289	1.74598	2.22667	0.263012	-0.0157922	0.581779	-0.17392	0.768854	0.0353419	-0.0511975	0.0560721	0.206441	2.86371	-0.317811	-2.49527	0.475841	0.481679	-0.550503	1.28449	-0.272535	0.869465	-2.352	-0.204589	0.76727	-0.631655	-0.0733085	-0.291239
-0.378361	-2.00568	-2.2245	-0.490166	1.5431	-0.125564	0.427096	-1.03018	1.14987	-0.505176	-1.67773	-0.711831	0.670135	0.976676	-0.553622	0.0728005	-0.242385	0.53305	-0.0496276	-0.476709	0.886347	0.633473	-1.73601	1.34017	-0.424311	-1.12277	-1.36315	-0.366787	0.00739386	-0.132472	-1.77224	0.149046	0.226052	0.800524	-0.487212	-0.698625	-1.99694	0.354678	-2.43752	0.550297	0.818296	-0.40439	-1.27676	0.433892	1.40704	-0.144967	-1.11511	0.52999	-3.01166	-0.503445
0.347974	0.462852	1.06767	1.85858	0.0323861	0.392922	0.753652	-0.658117	0.560994	-0.597988	-0.129074	-0.250886	0.860311	-0.912407	0.920949	-1.64954	0.827569	-0.322722	-0.857647	1.26412	-0.967615	-1.06758	0.208926	-0.73217	1.25113	0.56223	-2.55608	-1.17015	-1.26973	-0.992364	-0.0504081	0.589006	-0.785108	-0.311904	0.974057	0.624602	-0.311517	0.0191088	0.0278076	1.02662	-1.38212	-0.393581	-0.266515	-0.179129	-0.661397	1.25121	-2.39008	0.444382	-1.00313	0.993904
2.49692	-1.17289	0.346748	0.951443	-1.19388	0.390343	-0.302372	0.0120848	0.957755	-0.786007	0.692096	0.783352	0.191287	-1.64074	-1.31013	-2.64738	-1.4394	-0.566751	-0.503971	1.20219	-1.81713	1.0924	0.397804	-2.08579	0.993056	-2.41972	-0.427967	-0.255751	1.45923	-0.610614	-0.260057	0.943857	-0.0225878	-0.44171	0.413954	0.65917	0.148204	-2.15393	-1.31053	-0.631452	0.336664	-0.375382	-1.30022	-0.132071	-0.76235	2.2119	1.344	1.92544	-0.148467	0.174963
0.91023	-1.76467	-0.370955	3.06516	0.0944256	-0.990984	1.3642	0.812214	-0.929328	-0.574397	0.742792	-1.11801	-0.120006	1.29267	-0.192009	0.801435	0.0414674	-0.133273	-1.336	0.0299652	-0.999616	-0.0695274	0.630816	0.870728	-0.0334548	-0.182144	-0.361087	-1.20295	0.774165	0.534423	1.64282	-0.540484	0.71773	-0.345789	-0.214173	0.0465552	-0.911911	0.78035	1.40523	1.92824	-0.395526	0.783542	-0.993637	0.0278899	1.39383	0.789622	-1.18785	-0.684892	-0.142129	-0.397558
-1.70728	-1.76184	-0.169137	0.350257	-0.50299	0.539795	-0.721557	0.700878	-0.866149	-0.342027	-1.77298	-1.23253	-0.306319	0.877951	0.709771	0.0377709	0.327463	0.222191	1.01404	1.9245	0.343015	2.15191	0.554911	2.45572	-0.482437	-0.54291	1.04679	1.6659	-0.947404	1.17224	-0.319032	-1.37041	-1.05759	0.413589	-0.274434	1.19418	1.18163	0.381303	1.40288	0.685424	0.682836	0.317141	-1.3423	1.46057	-1.06936	-1.38506	0.234192	-0.741169	-0.263166	-1.24767
1.90107	1.22856	0.838639	-0.410617	-1.37102	0.15774	-0.316227	-0.267581	-1.05814	0.382502	0.572609	-0.506428	-1.06684	0.624691	0.00596194	-0.0757933	0.0599318	-0.767454	-0.674382	-0.623896	-1.40102	-1.41917	0.638322	-0.650119	1.04799	0.65598	-0.237477	-0.331545	1.56963	1.5835	-1.28861	-0.675683	-0.842275	-0.700941	1.58412	1.71808	0.0725807	1.49363	-0.914624	1.60657	-0.678445	-0.30127	0.703945	1.89259	0.0713303	0.775088	0.792252	0.791384	-1.39029	-0.180946
0.634457	0.229213	0.804205	-1.61405	-0.241418	1.66577	0.63439	1.53648	-0.107089	-0.427363	-0.280888	-0.0727386	-0.0724501	-1.02161	0.0124096	1.82492	-0.00404485	0.267269	-0.164018	-0.770135	-0.375617	-0.312543	0.542268	1.04461	0.124597	-1.96576	0.369633	0.124818	-1.26518	0.100205	-0.205512	-1.75381	-0.0284433	-1.73051	-0.0353343	0.0425507	-0.784393	-0.198015	-0.017221	0.973128	0.453666	-0.910623	0.29269	-0.759219	-1.00379	-0.0909937	-1.19649	0.0482164	1.2467	-0.0686377
-2.31416	-1.7352	0.024325	-1.51135	1.63919	0.412305	-0.0928717	0.831211	-0.298265	0.951672	1.05768	0.258595	0.584411	-1.1273	-0.921061	1.5494	-1.04062	-0.17327	1.60182	-0.516546	2.16938	-0.629626	1.13931	-1.23926	-1.04547	-0.535081	-1.55583	0.538011	-1.24578	1.13547	-0.0561613	0.789299	1.97528	0.965675	-0.954683	0.221384	0.742471	0.753218	0.909049	-0.0219542	-1.41766	-0.729588	0.355601	-0.253071	1.14845	1.17136	-1.55812	-0.276076	1.2673	0.189287
0.577931	-0.698301	0.683359	-0.0281844	-0.340849	2.91771	0.179349	0.746307	-0.759676	2.28483	1.49425	-0.434553	-0.403217	-0.352738	0.623883	0.547832	-0.884522	-3.02772	0.303463	1.49864	-0.808253	0.534806	-0.455224	1.70474	0.823882	-0.516156	-0.591404	0.617505	-1.01582	-0.123999	0.295962	-0.427066	-0.268414	-0.616539	-0.708986	0.828776	-0.602169	-0.093892	0.546946	0.0625894	-0.931393	1.28575	0.854908	-0.330286	0.948993	1.63933	-0.652519	1.15447	-0.650033	-0.0566886
-0.48414	0.846038	-0.235483	-1.18905	0.249494	-0.215389	-1.12359	0.116411	0.0956414	-1.47143	0.225257	-0.127334	1.40634	0.35542	-0.167206	-1.74962	-0.450663	-0.731306	0.279819	1.56451	-0.614267	0.749085	0.929457	-0.303761	-0.352769	1.95456	0.318448	0.463869	0.273062	-0.421305	1.94317	-0.0133264	0.87181	-0.886059	-1.47298	-0.811521	0.0446879	0.519992	-1.01486	0.588573	0.909045	0.393616	2.11348	0.53769	-0.310359	-1.06229	-0.967321	-1.25009	1.04531	0.586324
-0.619315	0.19127	-0.228907	-1.14495	-0.585468	0.0790221	-0.675305	0.100119	1.01223	0.605568	0.0761607	-0.774827	1.23894	-0.556928	0.0197214	-1.48486	1.03739	1.00792	0.34564	-1.16068	1.204	-0.878767	-0.0335927	1.09178	-1.33379	-0.978995	0.358807	0.299286	0.3034	0.974391	0.689537	-0.505289	-0.84245	0.339124	-0.204607	0.466664	1.7288	-0.214765	1.97243	-0.251265	1.37279	-1.47063	0.565263	-0.226143	-0.595961	0.0598316	-0.875101	0.969664	0.329049	1.05824
-2.27023	-1.75494	-2.08265	-0.585989	1.15373	0.529789	-0.425823	-0.799618	0.448262	-0.0611225	0.216988	-0.378245	0.0942098	0.945592	-0.791885	0.683066	0.927024	0.44573	0.593224	0.291867	1.09285	-0.746518	1.85294	0.154183	0.666478	0.241082	-0.0782013	-0.604798	-0.27445	0.0562452	0.551718	0.237836	-0.0152493	0.334549	-0.0982924	-1.42341	-0.799825	-0.802491	0.281608	-1.73858	-0.50837	-0.657606	-1.55072	-0.401018	0.709792	0.5483	-0.29921	-0.151233	-0.652652	-0.416582
-0.308699	-0.527514	0.877223	-0.330505	-1.95124	-0.386661	0.79837	-0.919647	-0.336716	0.678605	-2.03151	-0.410177	0.431923	1.24506	-0.944089	0.74941	-1.44608	0.773725	0.386431	-0.403163	0.532677	-0.580434	-0.572677	-2.5931	0.912387	0.275054	-0.33584	0.586766	0.177668	-1.08975	-0.151732	1.0696	-1.40156	0.936732	-0.922836	1.08954	0.626798	-0.0497944	-0.953527	-1.44269	0.618009	0.546089	0.0528433	-1.26104	1.35881	0.576297	-0.532942	2.19484	-0.0442678	-1.16379
0.64314	0.582066	0.548939	2.07164	-0.460666	-1.70222	-0.58584	0.679599	0.209701	-0.54248	-0.684171	-0.69318	-0.628955	0.194386	2.0196	0.59292	-0.0151264	0.411059	-1.23131	-1.07745	-0.542319	1.5218	-0.473212	-0.599722	1.66788	0.349594	-0.624045	-2.50131	-0.954258	-1.76489	0.702567	0.924683	0.621719	-0.82693	-0.614361	-1.64402	1.46756	-0.659543	0.710448	-0.971238	-0.524926	1.13321	-0.514679	-0.598628	1.26735	-0.660508	0.282779	-0.576341	1.67468	0.687558
0.22977	-0.358293	-0.593306	0.486615	0.0196478	1.92132	-0.741615	0.406206	0.391114	-0.289583	1.77295	-0.973001	-1.61518	-0.403802	-1.42318	1.42353	0.769477	-1.59891	0.212748	-1.74076	-0.265923	-1.50692	-1.37413	0.733029	-0.800099	0.643955	-0.283131	-0.525696	0.945395	1.44932	-1.27043	-0.883803	1.39595	-0.104763	0.373432	0.434318	2.05329	-1.37601	-1.56674	2.16693	0.619418	1.08058	1.41038	-2.09151	-1.64571	-0.953931	-0.426487	0.173369	2.54929	-2.3952
-1.80767	0.852886	-1.22317	0.755791	0.338722	-1.17488	0.420113	-0.375003	0.542951	0.574912	-0.931073	-1.3475	0.030348	1.16063	-1.60043	-0.511725	0.554259	-1.12232	-0.218772	-0.44847	0.335591	-0.909206	0.0335258	1.49286	-0.307347	-1.29187	0.517275	-1.81904	-0.941249	-0.81091	0.539914	-1.35896	-0.201326	-0.0296331	-0.419878	0.139443	0.178685	-0.0445329	1.06637	-0.997069	0.838183	-0.296408	-1.59035	-0.250543	2.16224	0.257874	-0.98638	0.222455	2.02094	1.67443
-1.49938	-0.334288	0.870355	-0.537657	1.59942	-0.9928	-0.209541	1.39718	1.04118	0.219545	-0.358964	2.48448	0.357681	-1.31983	0.182212	0.189075	0.875756	0.646179	-0.608717	-0.836296	-0.0378742	1.90957	0.163886	0.763294	0.528607	-0.0245135	-1.83206	-1.95155	0.242392	1.95473	-0.373949	0.283405	0.287282	-0.453437	2.6856	-0.324141	0.301733	0.398485	0.171796	0.881982	0.449326	-1.28745	0.355086	-1.85711	-0.6085	-0.123745	-0.893048	2.80111	-0.336516	0.930716
0.296766	-0.287067	0.548247	1.41086	-0.484915	-1.3261	1.8031	-0.670026	-0.817559	1.40061	-1.41241	0.713799	0.109516	-2.30847	1.88339	2.4493	-0.369946	-0.0991595	0.755022	0.479427	1.37744	1.41411	-0.248506	-0.370913	-2.00669	0.673412	-0.0717287	1.31644	2.06562	0.0353288	-0.235817	0.728518	1.40003	-0.798633	0.683769	0.118699	-0.00212189	-0.733083	-1.99467	0.0526919	-0.793523	-0.634519	0.416405	0.38949	-0.16927	0.523211	-0.945661	-0.115436	0.603532	-0.393995
1.3999	-2.31075	1.05238	0.188212	2.79095	1.79815	0.413197	-1.60192	-0.895502	-0.460786	-0.313335	1.10639	-0.654281	-0.894666	-0.209707	-0.628102	0.965318	1.29802	0.0102884	0.558498	0.827117	-0.873806	-2.20602	-3.696	-0.545025	0.100783	-0.536842	0.789874	-1.00308	-0.117842	-1.90425	-1.3757	-0.00853386	-0.446779	2.28335	-0.696143	-0.053973	-0.193157	0.84217	-1.64144	0.0449052	1.1284	1.21226	0.749884	-1.08904	-0.436935	-1.74581	-0.0756581	0.379882	0.0917069
-0.311256	-1.23458	-1.39091	1.21977	-0.163272	-0.532619	-0.928138	-1.02289	-0.838705	1.24918	0.0251646	-0.562647	1.08069	0.320374	-1.45241	0.994597	1.09984	0.303606	1.41685	2.5394	-0.540336	-0.96185	0.784762	1.65943	-1.51049	-0.207105	0.0511705	0.14004	0.815676	1.23958	1.06236	1.95743	-0.338951	-1.12928	-0.0863588	-0.631559	-1.18803	1.11674	-0.181895	-0.427414	0.151102	0.745303	-1.43582	-0.275342	-0.24264	-0.727755	0.234514	-1.03937	-0.311291	-1.0158
-1.24731	-0.154207	-1.22471	0.622836	0.302063	0.925822	0.58385	-0.202115	-2.64237	1.58813	-0.726709	0.113954	-0.316259	-0.83154	-0.286848	1.12116	-0.139289	1.87133	-0.944589	-1.13282	0.0882318	-0.356273	-0.297542	-1.11916	-1.04214	-0.332145	0.310161	0.213417	-0.401757	-0.18107	1.29945	1.54181	-1.62257	1.40123	0.801156	-0.41757	1.70758	0.130644	-2.78586	0.801396	0.408599	0.867288	-1.20112	0.430241	-0.398097	2.11161	0.354169	1.24891	-2.30498	0.391179
-0.179738	-1.73825	-0.698961	0.327243	0.295078	-1.56908	-0.422938	-0.251931	0.463408	0.402938	-2.20494	-0.469992	-0.798688	0.209408	0.00792011	-1.06578	0.987594	-0.409419	-0.43808	-1.5669	-0.211106	-0.0344776	0.908142	1.61216	0.964475	-2.3259	-0.12677	-0.244492	-0.574882	-0.566859	-0.875424	-0.131726	-0.918864	-0.819095	-2.81159	-1.76566	-0.146716	0.0574762	-0.367041	-0.117672	-1.71804	-0.106824	-0.534675	-1.86549	0.779269	-1.80573	0.47146	0.820753	0.166346	0.0308662
0.94917	0.949826	0.415688	0.299642	1.16366	1.87831	-0.299563	0.469698	-0.830615	1.22318	1.44367	-0.507888	0.544187	0.0841626	-1.51724	-1.41355	-0.78475	1.05278	-0.0176366	1.65064	-0.918211	-0.602071	-1.00262	-1.64505	0.877121	-0.0365967	-1.15343	-1.42544	0.153442	-1.88478	0.562153	-1.34642	1.82124	-0.826846	0.171081	-1.137	-2.78436	0.886817	-1.06766	0.5393	0.082041	1.95026	1.15032	-0.274075	1.06537	0.393612	0.221108	-0.587381	0.538387	-1.38246
-0.548781	0.629061	-2.30322	-1.52347	0.500887	-0.801472	0.633315	1.84552	-0.861515	-1.00705	-0.838854	0.516339	-2.02537	0.344657	-0.304708	-0.984678	0.752379	-0.029382	-0.489211	0.493723	1.33549	0.428744	0.299272	1.40327	0.500349	-0.394055	0.760642	0.780808	1.28327	0.703518	-0.246517	-0.464898	0.733314	-0.092193	-0.669167	-0.588967	-0.257708	1.67586	0.193005	1.27556	-0.456578	0.746032	1.26696	-0.45066	-1.71782	-0.498991	-1.28471	-2.62838	0.205317	0.314802
0.296366	0.923348	1.71381	-0.0313206	0.924516	-0.489214	-0.616118	0.224672	-0.271896	-2.09455	0.093665	0.477055	0.759151	1.32688	-0.418708	1.29797	-0.0469755	-0.345881	1.47676	0.142978	0.864143	-0.845056	-1.04984	-1.70432	-0.305588	0.622588	-0.11367	-0.923109	0.795607	0.93402	-0.380957	-2.00598	-0.61747	0.0353672	0.0995623	1.20751	1.02282	0.667951	1.12976	0.338937	-0.195986	-1.44779	0.529563	-1.59245	0.96133	0.677235	-0.734893	0.272343	-1.02857	-1.2478
-0.569323	-1.1154	2.08723	0.92119	-1.37958	-0.0183885	-0.363392	-1.05853	-0.284754	-1.30319	-0.140161	-0.860859	1.1881	-0.62057	-0.0456003	1.80231	0.340545	-0.817845	0.0635678	0.762763	0.633423	1.63131	-1.25654	-0.396916	-0.935059	-1.85042	2.33859	2.37063	0.183377	0.256782	-1.94414	0.177547	-1.08308	-1.62758	-0.216831	0.45293	0.613312	-2.41776	-0.561079	-0.161646	0.2933	0.161882	-0.543916	1.15161	0.920688	-0.738329	-0.252862	-1.00849	0.639716	-0.0480925
1.72819	-0.25049	1.45806	-2.47012	1.05356	0.394287	-0.614641	0.327703	1.13234	0.200574	-1.87547	1.6456	0.00331739	-0.164234	-1.89938	-0.467795	0.619964	0.435635	-0.0850179	0.358527	0.440518	1.64745	-0.518764	-0.457424	0.692173	-0.227571	-0.835499	0.145113	0.866602	0.0800684	0.622937	-0.649709	-1.60475	-0.176877	0.488994	1.7279	-0.0606743	0.407938	-0.224675	0.0105817	-0.07284	-1.58365	1.31733	0.0177892	-0.219972	0.534863	0.0718977	0.736702	0.0886487	-0.945187
-0.63519	0.0469863	0.00808717	-0.502369	-1.54605	-2.43129	-0.0856119	-1.53598	1.30163	0.0149761	-0.456763	-0.607907	0.796916	0.503317	1.56377	-0.902164	-0.332723	-0.0790784	-1.77705	1.03286	-0.246164	1.08199	-0.683112	-1.08093	0.456192	-0.779696	-0.389414	1.56702	1.00606	-1.62683	-0.92148	-2.16807	0.652366	-0.103959	-0.397685	0.549464	-1.04849	-0.550086	0.661709	-1.03084	0.744377	0.341746	2.15528	0.814177	0.337646	-0.422577	-0.549893	-1.2529	-0.624904	1.09704
-0.277779	-0.825504	0.894365	-1.02911	-0.300242	-1.9224	0.922666	0.955184	0.958488	1.73992	-0.940435	-1.6083	-0.985081	1.53699	2.47122	1.46906	0.617838	1.94555	0.813042	0.951679	0.586666	-0.127773	1.15528	-0.436581	-0.912789	0.125748	0.351765	0.305438	-0.0440909	1.32098	-0.333594	-2.06464	0.0240725	-0.804811	1.24054	-0.0724267	-0.199965	0.522965	-0.475252	-1.14394	-1.47532	-0.823095	-1.07713	-1.38058	-0.184369	-0.0290425	1.97991	-0.241959	-1.18865	0.835299
-0.153668	0.100909	0.195424	-2.13612	2.13077	-0.335949	1.84082	-1.96104	-0.681619	-0.0164251	-1.6179	-0.775321	0.491177	-0.414971	-0.260191	-0.62431	0.333969	0.268536	0.331888	1.04793	0.312742	-1.69744	0.522308	0.379006	0.203622	0.280851	0.101938	2.25887	1.29267	1.26532	0.147941	-1.88224	-0.384113	-0.734502	-0.875569	-0.444693	-0.89424	-1.41071	0.895582	-1.18812	0.0946011	0.362068	0.705734	-1.32064	-0.110389	2.01342	-0.122574	-1.31104	-0.911246	0.365226
-0.916479	-0.805195	1.53679	0.312544	0.61912	-1.92718	-1.40061	0.505105	0.337294	0.676946	-1.2576	1.07981	-1.7122	0.897131	0.516007	-2.36767	0.520818	-0.476689	0.756402	0.776421	-0.221113	-1.15545	1.44943	0.684538	0.962809	0.861249	-0.11152	1.0653	0.851873	-0.413068	-0.0901261	0.420229	0.536928	1.83908	-0.570934	-0.758211	2.0216	-1.0211	0.142288	0.819592	-0.342765	0.365147	1.14454	1.40841	0.799749	-0.188191	-0.950416	-0.315986	0.713242	0.170545
0.725501	-0.451203	-0.307639	-1.10865	0.674357	-1.16289	-0.165764	-1.03798	0.602816	-0.214127	-0.916086	-1.05088	-0.810734	-0.445986	-1.19433	-1.7135	-1.79466	1.48981	0.868856	1.06874	-1.08102	-0.0535066	-0.637215	-0.935789	1.06839	0.17568	0.781457	2.41896	0.362323	-0.74246	-0.721871	1.9271	-0.332583	-0.489221	-0.432957	-0.47409	-1.55891	1.80051	1.17143	-0.46285	0.334282	0.793805	-0.135664	-0.114022	-1.71404	0.121743	0.361562	0.56555	-0.345311	0.380849
0.0508878	0.693727	-0.0488082	-0.997498	0.447376	-0.327764	-1.20968	-1.64925	0.574278	-0.0208159	-0.0882904	0.487723	2.59282	0.337945	-1.1604	0.0298581	-1.30299	-0.314827	0.0306016	1.62956	2.78158	-1.68906	0.723358	-2.21613	-0.940701	0.586846	0.0361808	-0.0506621	-1.10022	-1.94466	0.560934	-1.02765	-0.0842871	-1.53374	-0.460158	-1.14918	-0.958405	-0.0047235	1.21652	-0.352816	0.383298	-0.228201	-0.499207	0.00231879	0.86671	-0.289627	0.954908	-0.387392	-0.40021	1.27853
-0.809523	0.196819	0.11915	-0.097529	0.394004	-0.793835	0.905265	-1.24783	2.00041	1.82239	1.48204	-1.00958	-1.30394	-0.753069	0.369609	-0.446008	0.998418	-0.973804	-0.240274	0.0583917	0.260356	0.145495	-0.663991	-0.509451	0.0266748	0.205897	-0.136713	0.122393	-1.88787	2.2083	-0.995201	-0.149744	-1.5564	0.218736	-0.907836	-1.59833	-1.01273	-1.11454	-1.73122	1.0469	-0.206099	0.362543	0.0428242	0.530957	0.195467	0.552236	-0.0134079	2.67855	1.86354	-1.12107
1.0884	-0.640215	-1.86449	1.03158	2.63733	1.84358	-0.147271	0.130317	2.69095	0.165877	0.557338	-1.55267	-0.259681	1.03999	-0.61539	0.811047	-1.73142	0.502901	-0.146683	-1.69244	0.959685	-0.448544	-0.769694	0.310254	-0.467991	0.326685	0.75174	0.37563	-0.693342	-1.18895	1.07302	0.0735983	-1.76199	-2.34395	0.580711	-1.03852	0.7838	-0.324347	1.29214	-0.0281472	-0.150966	0.368433	0.263695	-0.487627	0.787489	0.0837081	-2.33117	0.811671	0.28379	0.435362
0.256809	-1.70853	1.1965	0.585986	0.519628	-0.766258	-1.04733	2.18737	-0.322303	-0.384673	1.37845	0.191882	-1.34192	1.32012	-1.6049	-0.557565	-0.0224289	0.991076	1.34454	1.98776	-1.36258	0.197774	-0.0390467	0.227764	-1.03963	0.948398	0.308138	0.272808	-0.908379	-1.10686	-1.10049	-0.539441	0.0858692	0.228735	1.43481	-0.582323	-0.722631	-2.11085	-0.019982	0.417049	-1.51794	-0.00187304	-2.42861	-0.0914526	-1.49127	0.29548	-1.31884	-1.94214	-1.17643	-1.6389
1.86322	0.619857	-1.17195	0.199881	0.357213	0.288379	1.35907	1.77254	-1.39099	-1.43105	0.567881	-1.50412	-0.178521	-0.75756	0.448232	-0.318363	0.43349	0.882304	-0.492261	0.646996	0.396679	0.289595	1.3498	-1.20989	-1.32758	-0.176665	1.61444	0.362667	0.0905552	-0.561198	-0.946495	0.823561	1.63564	0.290658	1.19399	0.134662	-0.234618	1.14087	0.402246	0.184646	-1.78949	0.101732	0.557579	0.533768	-0.839007	0.284066	0.267473	0.518633	0.54427	-1.50384
1.07188	0.437328	1.28386	-0.6834	-1.17086	0.393892	-1.74655	-0.492757	-0.731949	0.58592	0.358831	-1.23518	-1.01257	-0.19252	0.961881	-1.3137	0.0663821	0.615232	-1.04091	-0.0808127	-1.56243	0.277777	-0.454848	0.78596	-0.436406	0.0511188	0.162448	-0.0747712	-1.36725	-0.608117	-0.0913069	-0.451213	0.37455	0.704738	-0.917637	-0.820398	0.203647	0.796948	0.89517	-2.15124	-0.0513662	-1.33755	0.781837	1.01408	0.299133	-0.566666	-0.326846	0.554438	-0.555402	1.16372
0.0538575	0.265758	0.421443	-1.43965	0.933652	0.031387	-1.11683	-0.598158	-0.157029	1.73529	1.20645	0.687195	-1.12643	-1.77736	0.175775	0.127314	0.628879	-0.304746	-1.08748	-1.71005	-0.566524	0.243316	0.00349895	0.246225	0.933745	0.0236053	-0.0458599	2.07346	0.476872	-0.998148	-2.26428	-0.473232	0.427896	0.772509	0.0782787	-0.00703782	-0.836656	-1.01259	1.09841	1.09297	0.830923	-0.0649467	1.99105	-1.3841	-1.19504	1.26291	-0.0188294	-0.371149	-2.25572	-0.107931
1.52197	-1.17726	0.353615	-0.124818	2.27843	0.562114	0.0370024	0.445652	-1.63506	-0.957943	0.0144841	-0.884724	-0.806968	1.36581	-0.152169	2.12418	0.475182	1.49579	1.58745	-0.738339	0.802079	-1.18498	-0.753627	-0.0423938	-0.680595	-0.356616	-1.84136	-0.0721942	-1.64726	-1.32979	-0.634124	-0.34492	-1.58886	1.10537	-0.586493	0.0441529	-1.20896	1.50198	1.63353	-2.0903	0.678296	1.66885	0.983157	-0.348064	-0.676566	-1.74346	-0.597787	0.65298	-1.04134	-1.051
0.111473	-0.927307	1.16878	0.505097	2.10026	0.642197	0.685939	2.09392	0.411677	-0.166007	-0.319689	-0.479372	2.12167	1.64135	0.471893	0.745125	0.60039	1.71216	0.424895	0.42866	-1.21511	0.501362	-0.0192664	-1.47547	1.70694	-1.73739	-0.260854	-0.334221	-2.14122	-1.04108	1.47579	0.711075	0.010937	-1.0087	0.187052	-1.98028	1.32011	0.570867	0.407086	-0.391502	-0.168002	-0.512176	0.374847	0.84504	-0.433054	0.129502	0.458695	0.309871	0.0760391	0.683702
-0.0480855	-0.294748	0.842857	-0.247165	-0.913744	0.187318	-0.538325	-0.104134	-0.633524	1.36892	1.15367	0.500205	1.17099	1.02363	0.784238	-0.41016	-0.54526	0.579068	-1.16722	-0.402744	-2.76354	0.943456	-0.303988	0.180037	0.153383	-0.651996	-0.388729	0.561416	-1.41466	-1.97237	1.55955	1.01679	-0.598924	-0.811826	0.276391	-2.39077	-0.984497	-1.79795	-0.64936	1.86552	-0.00295239	-0.809585	-0.845312	0.113235	1.07568	0.900935	-1.09712	-1.32986	-0.838795	-0.697188
-1.69957	0.592446	0.33852	-1.88454	-0.122663	-2.18725	0.592502	-0.829647	0.888978	-0.495209	-0.266593	-0.849093	0.136976	-0.469495	1.29349	-0.281256	1.49358	-0.494822	0.00417495	0.884209	-0.878146	0.740179	1.6076	0.106316	0.230224	-0.917509	-0.596335	1.56872	-0.463613	1.14374	-0.920284	1.13082	0.712853	-0.134169	-0.857355	2.0146	1.05595	0.00134357	-1.23321	0.945946	-1.68471	0.374237	0.83422	0.343732	0.45373	0.65291	-0.845452	1.30136	-0.373539	-1.30873
0.274732	0.74794	0.271808	0.926505	1.46207	-0.500497	-0.778511	-0.642608	0.548751	1.32544	0.668727	-0.70436	0.768814	-0.352487	-0.611701	-0.702579	-0.0290932	1.40556	1.24679	1.50265	-0.781666	0.159024	-1.0073	0.944067	0.543292	-0.697221	0.769111	-0.271103	-0.607455	-0.563503	0.129357	0.0873913	-0.637836	-0.950264	-1.2656	0.152063	-1.30385	0.972372	-0.541007	0.339991	-0.0339731	0.0904105	0.101853	2.15777	1.05471	0.398803	1.23907	-1.15247	-0.879203	-0.735973
0.457352	0.0104926	-0.0291181	-1.71467	0.093824	-0.517556	1.16067	-0.342215	0.853985	-0.6199	0.705671	0.514448	0.0808139	-1.0235	1.27216	0.00517046	-0.664817	-0.624275	0.641528	-0.871945	-1.85858	1.32555	0.0508333	0.629036	0.159849	0.703533	0.584327	0.553035	0.199738	0.248196	-0.630217	-0.138618	0.0671775	0.216202	0.716689	-0.162014	0.839229	0.520324	-0.0139752	0.292748	-1.41693	0.166449	0.591373	-1.84049	-0.677991	0.490632	0.155739	1.20208	-1.83724	-0.373477
1.86591	-0.526083	-0.679475	0.0864057	0.862631	-0.231555	0.289926	-0.426789	-0.949139	0.0309829	0.59239	0.104504	-1.37979	0.0703221	-1.78394	-0.256372	0.126346	-0.382581	-0.422462	-0.0748141	-0.115479	0.495257	1.74871	-0.0365501	-0.193351	-0.96153	1.47641	0.427943	-0.00626555	2.86658	-0.161226	1.12035	-0.163274	0.903637	-0.0932601	0.221456	-0.0572455	0.395185	0.379539	-0.194706	0.636036	-0.0450085	1.65421	0.545831	-0.889003	0.964325	0.432505	-0.40886	-0.450298	0.689132
0.370428	0.432559	-0.090634	-0.107889	-1.64481	-0.674911	0.550163	0.0561679	0.126805	-0.674632	-1.03619	-0.322347	0.645761	0.120978	-1.05628	0.597043	0.257624	1.01392	0.732551	-1.49041	-0.515644	1.38441	1.5348	-2.95445	-1.35998	-0.590625	-0.0310924	-1.5209	0.840364	0.364442	-0.438393	-1.8477	0.0222529	0.551072	-0.385977	-0.840627	1.35995	-0.617599	-0.0026422	1.02501	-0.261444	0.581993	-0.949103	0.183077	0.106103	-0.420456	-0.292706	0.652305	-0.743951	-0.395785
-0.683062	-0.235455	-0.527357	0.843206	-0.21148	-3.04759	-1.37648	-0.0734703	-0.136796	-0.425462	-1.62214	-1.21556	-0.624905	0.683118	1.9971	-1.3159	0.296127	0.373763	0.933534	-0.990911	0.819642	-0.253185	-1.70115	-0.565816	0.356426	2.22722	-0.466542	0.847608	-0.289663	-0.402823	1.98575	-0.778106	0.899868	0.112053	1.32857	-0.938076	-1.71676	-0.843019	-0.967407	0.540246	0.182725	-0.317317	-0.381959	-0.418338	-0.854897	2.74763	-1.10037	0.812117	0.742634	-0.949531
-2.29834	-0.366366	0.755811	1.63485	0.663625	2.10046	0.535763	-3.73533	0.898683	1.57896	0.00636637	-0.152182	0.595744	1.72726	0.0362276	-1.60103	-0.585535	-0.377153	1.19523	-0.216808	-0.801882	-0.5285	-1.71092	1.11185	-0.117978	0.891602	-0.85615	0.488203	-1.31085	1.30902	1.1579	-0.395019	-0.0353718	-1.36472	0.027892	0.728064	0.589765	1.24367	-1.57459	-0.210659	-0.179749	-0.477831	-0.747276	0.130612	-0.831777	-0.100816	0.281539	-0.728738	0.232771	-0.662453
0.0770493	-0.447847	-0.0424167	1.64629	1.38814	-0.780259	-0.0630794	0.0464782	0.155083	0.540462	1.74052	-2.59619	1.08717	-0.128212	-0.726877	1.06568	1.187	-1.02384	0.0523282	-0.757134	0.135176	-0.0164889	-0.394766	-0.168332	0.240785	-0.807671	-0.824614	1.43133	-1.16474	-1.90331	1.03742	0.946599	0.260911	-0.466235	-1.49689	1.78266	0.910928	-0.914537	-1.13599	-0.241674	0.142721	0.767661	0.00971284	1.27508	-0.302356	0.271545	-1.51215	2.29221	-0.168925	0.244923
0.407192	-0.103815	0.360684	-0.0198231	0.716972	0.150622	-0.464973	-0.370769	0.898388	0.141657	-0.91199	1.86973	1.38568	0.125869	0.88721	-0.681368	-7.95472e-05	-0.736043	1.24204	2.06471	-0.275816	-1.68192	-0.862953	0.953775	1.22049	0.489845	0.4631	-1.50881	0.521884	0.720869	0.886452	0.0675767	0.0663497	0.467722	-1.08857	-1.7977	0.244242	-1.46243	-0.809404	1.07541	-0.024619	0.229514	0.00355807	-0.116766	-0.204688	0.205937	-0.106792	1.34427	-0.172008	-1.02514
-0.505533	0.72009	0.903646	0.0705074	0.135094	-1.00217	0.407751	-0.778534	-0.857199	0.241489	0.214706	1.91735	0.190206	1.06136	-0.197084	0.137777	0.603968	0.339043	-1.87877	-0.212797	-0.226135	0.871605	1.53621	1.92771	1.02672	-0.0670343	0.668429	0.191928	-1.18703	-1.90699	-0.212008	1.12164	-2.22692	1.86958	0.286692	-1.99666	-0.649737	-1.09318	-0.0977708	-0.0659377	-0.848623	-0.327424	0.729949	0.131329	-0.205188	1.11649	-1.3408	0.241824	0.174746	0.233642
-1.42211	0.318878	0.466981	0.0816783	0.539541	-0.278182	-0.434843	0.738017	-0.303564	-0.640027	0.618196	0.819147	2.62357	-1.28901	-0.74034	0.477332	-0.693976	-0.728822	-3.10967	0.916161	-0.936335	-0.425292	0.506096	1.27323	-0.855308	-0.77484	-0.784113	1.06767	0.434505	-0.74763	0.478615	-0.267161	-0.0190632	-0.570208	0.713835	-0.500767	0.597267	0.70299	0.429292	-0.902188	-0.467143	-0.0428918	0.617277	-1.11335	2.48652	-1.90395	-0.289034	0.593912	-1.36667	-0.644699
0.727533	0.746216	-0.428311	-0.37095	0.352945	1.521	-0.370271	1.07638	0.127304	-0.846973	0.292068	0.269516	-0.310282	0.577652	0.478071	-0.952136	-1.7889	1.26277	-0.624024	-0.527109	-0.497667	-0.362787	0.606708	2.29716	0.494375	1.49449	-2.34987	2.53344	1.81147	-0.153966	0.238001	-0.382769	0.701392	2.62201	0.57047	0.333494	0.868929	-0.936384	-0.0495723	-0.355974	0.827844	-0.61267	0.664972	-0.465459	0.810583	0.584121	-0.430039	0.180083	-1.26372	0.412271
1.49645	-1.83019	0.465981	-1.28755	1.05939	-0.46669	-0.525655	0.103906	-0.342214	-0.71891	-1.63485	1.6743	0.681688	1.21232	0.675985	1.55298	0.83692	-0.254947	-0.271144	-1.16264	-2.574	-0.39831	1.18981	0.328125	1.85032	1.90464	0.836794	-0.625828	1.30217	-0.482254	1.22836	-0.0241351	0.267943	1.44613	-1.41546	-0.462396	-0.735949	-0.183012	1.47926	-2.32367	1.1083	-2.10934	0.128775	-0.284469	0.656251	0.99745	-1.26419	1.9765	0.387627	-0.687423
0.470477	-1.27226	1.58212	0.292306	-1.33831	-0.802687	-1.21272	0.718031	-1.39774	-1.94627	0.223429	-0.340689	0.905229	-1.85246	0.44166	-0.812312	-0.332539	0.0207539	-1.04877	0.59717	-0.967056	-0.343348	0.312514	-1.09217	0.8369	1.24432	-0.804747	1.97909	0.826379	-1.37127	-0.046735	-0.254689	-0.749376	0.404368	0.901217	-0.867462	-1.28416	-0.166039	0.498646	-1.17152	-0.301397	0.165431	1.82725	0.124619	1.41918	-0.374616	-0.0527816	-0.546764	0.678191	0.12754
0.752561	-0.924681	-1.49325	-0.157151	-0.132038	0.720472	1.43258	-0.0359494	0.445313	1.12251	-1.06018	-0.284113	-0.617024	0.612463	-1.78564	-1.07344	-0.575629	0.317256	0.518423	-2.13211	-0.779448	0.738407	-0.848771	0.374536	0.262834	-0.204529	-0.0052435	-1.78059	2.04184	1.46982	0.661543	-1.41339	1.27145	-0.756822	-1.28055	0.76814	0.62887	1.02936	0.576833	-0.657057	1.01644	-0.0916379	1.11316	1.27508	-0.305491	-0.322216	0.494641	-0.465224	-1.16066	-2.35252
-1.16134	1.38343	-0.654645	0.849664	-1.93113	0.880304	-0.563512	-1.77705	-0.658245	-1.50513	-2.00649	-0.201165	1.0166	0.910588	0.734278	0.36356	1.71664	0.55836	0.507352	0.403451	1.16512	1.43087	-0.697336	0.505702	0.0583079	0.538554	0.182322	-1.8284	-1.01516	0.755937	0.623654	-0.453576	-0.390699	1.13787	1.57019	1.05691	0.969189	0.700046	-1.81945	0.684422	0.331469	-0.211617	-0.314331	-0.680095	-0.973261	-0.233802	-0.805424	-0.694208	1.35521	1.28567
-1.63754	0.240938	-0.999183	-1.38063	0.956951	0.481795	-1.42448	-0.613387	-1.75704	0.351078	-0.314831	-0.825222	-1.41731	-0.672697	0.941926	0.861859	-0.537035	-0.822228	1.24135	0.0591416	-1.31664	-1.19561	0.274608	0.053298	-1.87386	0.415759	1.29089	-1.53353	-0.472245	1.0902	0.650236	-0.59338	0.889038	0.513496	-1.84732	-1.1247	-1.1434	0.65261	0.84591	1.13786	0.389653	1.52531	-0.0833779	-0.39111	-0.151332	1.72083	0.7246	-0.459135	0.708389	-0.578204
0.410597	0.243113	0.549581	-0.715397	-1.55903	0.603214	-0.1578	-1.1627	-0.96593	1.13162	-0.953223	0.152361	2.34032	1.00548	-1.04931	-0.480218	1.83841	0.26675	1.06548	0.118342	-0.914711	0.099999	-0.790991	2.49693	0.330582	-1.28186	-2.82135	-1.31435	0.372387	0.358778	1.12679	1.46894	-0.841088	1.4224	1.67923	-0.800144	0.308836	1.25394	-0.965034	0.0789898	0.713322	1.1335	-1.81483	-0.29496	-0.12447	0.943951	0.158956	-0.0867066	-0.0391161	-1.05236
-0.23179	-3.13552	-0.548957	-0.367976	0.870233	-0.824313	2.19038	0.340532	-0.945061	-0.19008	1.70532	-0.81488	0.622337	2.25084	-0.168271	1.70801	-0.457947	-0.544128	-1.40814	0.926601	0.643264	0.689212	-0.763637	0.361641	0.617386	1.09122	0.82633	-0.994737	-0.621947	1.01842	0.33505	0.261081	-2.24228	-0.51182	1.11676	1.11581	0.45712	0.555456	0.279952	0.363582	-1.38925	-1.48503	1.15063	-0.366362	0.297405	-1.12635	-0.894558	-0.521022	2.01445	-0.138908
-0.35471	1.94568	-0.316996	-0.583767	1.16152	0.248612	0.57967	-1.62118	-0.738605	-0.796455	-0.960114	0.362402	-2.49063	0.19271	-1.20005	-0.61437	0.249298	-0.745744	-0.657912	-0.574227	0.432176	0.124482	1.03651	-1.05253	-0.310603	0.944362	2.1492	1.07929	-1.78204	-1.10863	1.32993	1.05667	1.4488	-0.447891	0.482484	-1.12934	-0.208866	-0.227972	-1.47727	-0.0263835	0.254017	0.991145	-0.367685	-1.05017	0.659464	-1.24332	0.0697729	-0.629527	-0.990378	-0.869036
-0.806791	2.31501	-0.269645	-0.629512	-1.31973	-0.961059	-0.927908	0.902458	-1.25068	0.614336	-1.94556	-0.57264	0.73817	-1.35767	-0.371891	3.00425	-0.139934	0.180499	0.706434	-0.870095	-0.779557	0.547311	-0.0846378	1.63177	1.1999	-0.381253	-0.556204	-1.09136	-1.02089	-0.271679	-0.727919	-0.00732926	1.24504	-1.07636	-1.66103	-0.737362	-0.198235	-0.929598	-0.911425	0.627131	-1.11169	1.11533	-0.602981	1.11937	0.851109	0.130296	-0.121638	-1.40388	-1.21414	-0.235991
1.12822	2.23975	0.115487	0.430642	-0.794286	-0.0476697	0.56982	0.548289	0.696501	-0.196571	-0.882928	-1.0534	0.908909	-0.117795	-2.6043	1.19585	0.986097	0.121968	-1.496	-0.14209	-1.25235	-0.586305	0.862778	0.42713	-0.804199	0.299066	-1.41364	-0.861608	0.299803	0.521884	-1.84313	-0.396952	-0.074172	-0.652103	-0.798858	0.531334	0.236417	-0.391669	1.24469	1.95062	0.116688	-1.00454	-0.650609	0.472604	-0.824362	1.36524	-1.26989	-0.30336	0.83729	0.153085
0.372698	-1.80544	-0.232473	0.239194	-0.155416	0.600925	-0.14745	-0.679265	-1.21165	0.150816	1.05359	-1.98392	-0.591956	1.16399	0.430406	0.144958	-0.929834	0.0894936	-0.61068	-1.35009	0.861006	1.18301	0.0964918	-0.632814	-1.53528	-0.814081	-2.35796	-0.765567	0.806368	1.20321	-0.129402	-0.614024	1.0962	-0.65805	-0.856697	-0.120622	-0.310346	-0.394829	1.24849	0.436907	0.86459	1.2325	-0.577563	1.60576	-1.40654	0.321823	0.645441	0.222793	0.17541	-1.08433
-1.35693	-0.766325	-2.60247	-1.18185	0.475955	-0.482662	2.16954	-0.995747	-0.976355	-1.13862	0.798009	-0.297412	-0.854427	1.28033	-1.08949	-0.30459	-0.0891781	1.64223	0.786367	0.0148826	-1.35213	1.98778	1.13716	-0.901467	-0.19847	-0.876664	0.105671	-1.04415	-2.28396	0.58742	-0.0731901	1.42317	-0.557621	0.0438172	0.701756	-1.42323	1.09358	-0.113088	-0.11828	-0.0832422	-0.11201	0.305483	0.0130592	-1.50867	-0.532782	0.952366	2.00506	0.778199	-3.20845	-1.3857
0.607411	0.0861436	1.72323	-1.50497	1.46308	0.772324	-0.976656	-1.04186	-0.131989	-1.32422	1.98711	-0.498974	-1.55783	-0.920375	0.177621	0.391571	0.833641	0.0964669	0.715761	-0.800136	1.00017	-1.43128	0.365202	0.516536	0.348262	-1.83485	-0.909391	0.697057	0.556047	-1.18647	2.56675	1.46262	-0.17984	0.0395431	-0.0169326	1.21483	0.12897	-0.332686	-1.74428	-1.00127	0.293302	-1.11903	0.867813	0.333268	-0.190075	-0.81249	-0.866053	-0.473239	0.170988	1.73035
0.183842	0.199232	0.761034	0.243804	-0.448231	0.523955	-1.19401	0.532591	0.832816	0.297213	-0.0725652	-0.208175	0.695176	-0.697284	-1.1231	0.941868	-0.800144	0.546372	-0.491898	-1.06835	-0.614847	-1.11675	-1.36158	-0.79943	-1.76515	-1.2625	0.751091	-0.366926	-1.62631	-0.364248	0.555281	-1.79045	1.33604	-0.0626886	-0.157022	-1.38892	1.2027	-1.42239	-0.553354	-0.798226	-0.329482	1.12743	0.820604	-0.22353	-0.700683	1.92374	0.616459	0.312064	0.383434	0.820903
2.23033	2.18714	0.0538214	-1.07465	-0.846505	-0.393437	0.088787	1.65708	-0.795664	-1.43876	0.397512	-0.801693	-0.129714	0.477735	0.100292	-0.527693	0.707401	0.839112	-2.37028	0.496176	-0.538874	0.0390512	1.51745	-0.0679599	0.804648	-0.208432	-0.386302	0.161173	-1.62687	0.12782	-1.97162	0.525143	1.16618	-0.435058	1.33221	-0.593109	-0.840459	-0.588173	-1.5571	-0.0389679	-0.234363	-0.0868912	1.33642	-1.27937	-0.14673	0.468467	-0.0676134	-1.04236	-1.93336	0.498713
0.200458	-0.370039	0.19418	1.10209	-0.029716	-0.798042	-0.0249786	1.70634	-1.6865	-0.0653344	-1.63871	0.15803	-0.277076	-0.312601	1.70265	-1.8355	0.360035	-1.92487	-1.10553	-1.87909	1.01303	-2.65933	0.631777	0.847055	0.497904	1.03086	0.46263	0.143967	0.0631112	1.53961	-0.29386	1.0857	-1.11704	-0.372079	-0.925263	-0.646898	-1.2792	0.0474203	0.981033	1.98876	-0.561944	0.0999201	0.24077	0.177958	-2.02416	-1.41382	-1.22642	1.43705	1.33634	0.661033
-1.13032	-0.150088	-0.501217	1.32176	1.29606	-1.28713	1.47264	-0.142912	0.338793	-0.297686	-1.40129	-1.86913	0.86925	1.79738	-0.788297	0.787635	-1.07178	-0.514781	0.102737	-1.35584	0.445281	-1.98052	-1.92832	0.39641	-0.0928974	-0.463438	-0.0285095	0.893586	0.235526	-1.4354	1.84691	-0.891277	0.69257	1.07328	-1.54449	-0.102643	-1.35008	-2.03432	-0.539592	-0.169976	1.88688	0.210485	2.11701	0.0502527	-1.03929	0.628556	1.15631	-1.61046	1.70197	-0.819589
-1.49079	-0.429311	0.661724	0.552387	0.764456	-0.997897	0.916637	-0.0891894	-1.05387	-0.226546	-0.452268	0.531061	-0.176508	-0.612077	1.01587	0.758794	1.08437	-0.286751	-0.407771	-0.920236	1.16708	1.29789	-0.384323	-1.22841	0.63368	0.522599	-1.58341	-0.881526	1.09091	0.214536	-0.400117	-0.59912	0.124195	2.51785	-0.074522	1.00694	-0.399102	0.613495	-0.435697	0.578572	-0.602002	-0.143128	0.272012	-0.866584	-0.651931	-1.06561	-0.83877	0.661351	0.172112	-1.15106
2.05459	1.92375	1.36992	0.311529	0.270652	0.114345	1.12201	-0.627417	-0.592194	-2.36904	-1.6249	-0.0493938	1.20831	-1.34746	1.20075	0.800129	1.42338	-1.57367	0.0774445	-0.82343	0.142782	-0.0797842	0.284311	-0.713863	-0.959603	0.679853	0.357053	-1.41214	1.70141	-0.559034	-0.809267	0.15361	-1.2089	1.05428	-0.762611	0.302116	-1.00284	0.67003	-2.06123	1.69053	-0.817656	0.447738	-0.256313	0.562787	0.0811178	0.5716	-0.0520973	-1.36278	0.665337	0.619067
-0.810718	0.193491	0.793622	-0.0207066	-0.395537	1.04565	0.248542	-1.05893	0.682304	1.07168	-0.123423	1.37669	1.29286	0.00869268	-0.833145	-0.151298	0.784468	0.691965	-0.0170978	-0.0237469	-2.47978	1.01959	-1.3555	0.272734	-0.0539474	0.836614	-0.560946	0.0431924	0.989341	1.25423	-0.463121	0.4947	-0.8308	-0.125987	-0.884842	-1.03683	-0.257338	1.6349	-0.819223	1.1854	0.625188	-0.313474	1.38644	-0.0897846	1.73034	-0.18788	0.698578	0.0158712	0.627012	-0.14526
-0.869946	0.159551	-2.349	1.28622	-0.386132	-0.42602	0.55941	-0.415651	-0.156916	0.930143	-0.821594	-2.22082	0.0746728	0.753347	-1.96099	1.10325	1.74404	0.483856	-1.40427	-1.19725	-0.874101	-0.503273	-0.0973068	0.892004	-0.00542451	0.78328	-0.541033	0.492754	-0.530323	0.0885519	0.885765	-1.27496	-0.156067	0.117989	-1.10159	-1.4852	-1.09407	-0.181547	-0.915978	-0.12037	-0.418721	-0.757205	1.89919	0.451611	0.921984	0.106342	-2.20437	0.187289	-1.02104	-0.973997
1.65743	-0.892213	-1.63456	0.554096	0.527152	-1.1026	-0.0768609	-0.0254271	-0.357146	-0.83817	-1.3503	0.547451	-0.0297069	0.991954	-0.290719	-1.8006	0.0374941	-0.581636	-1.4803	0.00328326	0.464634	-0.451492	0.775284	0.737823	0.510098	0.205421	-0.415841	0.214103	0.558782	-0.422607	0.956724	-1.97806	1.46098	0.396416	-0.344592	0.669732	0.403186	0.346899	-1.66181	-0.563097	-0.141963	-1.86979	0.412113	2.0477	0.00866057	1.50931	0.21034	1.86806	-1.68468	0.514259
1.50474	-1.16647	-0.137325	-0.988692	-0.523554	-1.92471	-0.0829563	0.0452908	0.0318888	-0.260277	0.745966	-2.12739	-1.77217	-0.0347416	-0.60245	0.508727	1.59517	-0.033017	-1.04986	0.824697	0.241534	-2.49096	-0.845699	1.59784	0.637565	-0.416134	0.0659959	-0.583395	-0.472249	0.206955	-0.966758	1.29292	-0.70814	-0.500153	0.751858	-1.80676	0.429622	-0.20035	-0.479598	0.717792	1.01744	0.0717648	-0.983583	1.37592	-0.550503	0.805325	-0.695179	-0.590382	0.584664	-1.24503
1.4963	0.236826	1.83988	-0.355994	-0.698227	-1.84612	-0.124719	0.408574	1.38928	0.903443	0.26958	-0.671135	-1.33953	-0.168988	1.49376	-0.40641	-0.306532	1.54696	-0.0917774	-0.0903791	-0.0205168	1.13033	1.28062	-0.529335	-0.289555	1.29065	1.6142	0.0204463	-1.66927	1.09179	-0.320893	-0.329004	-0.805807	1.81811	-0.676422	-1.73666	0.0614807	-1.29482	2.09267	0.714451	1.19876	0.0570822	0.587317	-1.18131	-0.0229485	-0.443548	-2.47213	-2.18366	0.891829	0.522331
0.681293	-0.592417	0.937725	1.16256	0.653594	-0.349976	1.46519	2.61891	1.22435	0.581445	0.940728	-1.03858	0.478924	-0.604206	-1.48707	-0.545737	-1.20583	-2.39799	0.53597	0.961259	0.358859	-1.38142	-0.545201	-1.42292	1.08388	1.46687	-1.39775	-0.595937	-0.512294	1.08153	-0.42488	-0.917758	-1.09789	-1.0173	-1.82375	-0.414818	-0.832013	-2.03384	-0.0488269	-0.148322	-0.830426	-0.0769402	0.685264	-2.95273	-1.57703	-1.8484	-1.70604	-0.170789	-1.06014	0.310786
1.66869	-0.618141	-0.143312	0.802646	0.136429	-0.23562	-0.520565	-0.367321	1.84141	-0.772466	-0.227917	0.347406	0.227302	-0.702359	-0.373677	-0.561686	-0.495075	-1.19685	0.5365	0.669871	1.8125	-1.54235	1.96349	-0.862395	0.341938	-1.55123	-0.0521926	-0.0561864	1.52848	1.1046	-1.9601	0.80012	-0.505933	-0.319652	-1.77876	-0.680583	0.207332	0.796701	-1.81904	-1.76064	-1.00807	1.41481	-0.826249	0.825787	-0.0954579	0.623136	0.894949	-0.8664	-1.19999	-0.188283
-0.903625	0.247374	-0.629923	0.854158	-0.0944833	-0.180178	0.0399586	-0.256474	-0.21814	-0.226377	0.347198	2.09507	0.513852	0.710666	0.238687	1.41155	-0.239111	-0.463367	1.22482	-1.02325	-1.01311	0.554079	0.551273	0.434061	-1.33415	0.570784	0.62639	-0.00574531	0.587805	-0.432664	1.5945	-1.4849	0.650934	-1.24202	-0.900021	0.479952	1.19398	1.23462	-0.169651	-0.185141	0.411317	-1.24848	-0.473939	-0.865146	0.574381	-0.548291	-0.260748	-0.394374	-1.5564	0.064874
-0.515931	-0.939141	-1.26523	0.52678	1.12233	-1.50348	0.363451	0.251484	1.11368	-0.390432	-0.98722	1.03335	1.03512	-0.113223	-1.55247	-1.53969	-0.454748	-2.28928	-0.133784	0.517407	0.749222	0.73125	-0.334384	1.6845	1.08905	0.489122	-0.125965	-1.70343	-0.0682538	0.251098	1.14327	-1.56517	0.496561	0.616884	0.36498	0.703787	0.60938	-0.535057	-0.770766	-0.399418	-0.617707	0.348186	-2.43836	-0.276042	-2.48913	-0.95113	0.304693	-0.175807	-1.13915	-0.323412
1.38384	-0.337917	-0.276549	1.35834	0.722186	-0.546898	-0.0279736	0.298909	-1.23223	0.499481	0.788437	-0.401155	0.383748	0.937518	-0.358024	-1.40698	0.760061	-1.77069	-0.204248	-0.408269	-1.40827	0.856437	-0.474156	-0.0783184	-0.363969	-0.773308	-0.624587	1.34519	1.93091	0.0132277	-0.0232139	-1.04	0.0444604	1.25151	0.923368	-0.762496	-0.280041	0.233616	-1.06921	-0.724409	1.14885	-0.754377	0.798304	1.23865	-0.838611	-1.23506	0.0646782	-0.586442	-0.795513	-1.17236
-1.35935	-0.736696	1.7938	-0.770672	0.0463374	-0.731513	0.786993	-1.33236	0.00897613	0.529215	0.526226	0.865557	-1.52534	-1.58386	0.694542	1.05385	-0.884587	0.264758	0.498919	-1.19848	-0.0444466	1.92339	-0.716666	-0.0581244	0.715125	1.2128	-1.62882	-1.02578	0.88364	0.468418	-0.300418	-1.24932	-0.885963	-1.26339	-0.0805656	1.32552	-0.39233	1.15392	0.905189	2.0596	-0.481646	0.45607	1.14025	0.893337	-0.696102	-0.433685	0.570239	0.00340237	0.610634	0.762946
0.338347	0.0785029	1.17617	0.133342	-0.919371	-0.722505	-0.342317	0.628025	-0.497646	0.296359	1.10886	-1.55645	-1.02495	-0.174501	0.660565	-0.43014	1.93697	-0.0747039	1.66201	0.30484	-2.28285	-1.13334	-0.751	-0.548161	-1.84385	-0.446617	-0.786057	2.48146	0.523382	-2.3929	0.547468	-0.175906	0.875116	2.42774	0.187056	0.916727	-0.0926022	1.43383	0.812391	-0.174681	0.0208016	2.29339	0.649704	1.59314	0.57522	-0.259835	1.52658	0.952973	-0.151347	0.357797
0.506581	1.12894	1.70269	-1.46712	-0.68346	-0.865594	0.83484	1.47604	-0.0196736	0.360833	1.19075	-1.06213	-0.156195	-0.26959	0.762285	0.103754	-0.27297	0.746869	0.349067	1.6157	-2.64291	1.10835	0.454534	-1.0574	1.06039	1.02846	-0.522377	0.665148	-1.29026	0.801089	-0.544895	-0.31771	1.22631	-0.0112975	0.479877	-1.59612	1.02703	-0.567923	-0.490716	-0.778296	0.214258	1.05963	-0.279389	-0.0914865	-0.445726	-0.258186	0.919262	-0.718889	0.00832883	-0.12898
1.49496	-0.86493	-1.68171	-0.583146	-0.175732	-1.07344	-0.415225	-0.559672	-0.366908	-1.52966	0.849292	0.0746434	-1.18545	1.63879	0.338451	2.13925	-2.34456	0.435857	-1.43549	0.657282	1.30826	-0.612769	0.971188	0.0312061	0.530663	-0.232693	2.09519	-1.35287	0.00443703	-1.73284	-1.94384	-0.201429	0.743535	-0.0209548	-1.33789	-0.00558518	-1.31717	0.235433	0.631435	0.644075	-1.57194	0.390711	0.539533	0.504367	-0.312423	0.309019	0.0121044	0.0317298	0.30049	0.462042
-1.0507	-1.42258	0.489791	-0.490743	1.43542	0.509739	1.77546	-2.19541	0.963655	-0.42658	1.37162	-1.18601	-2.13721	0.443594	1.50425	0.516125	0.70247	-0.879991	1.50839	-0.0161297	1.3371	-1.15185	0.021145	0.729667	1.62707	0.0173818	-0.0336243	-0.207713	0.313182	0.666046	-0.67076	0.705945	0.948998	-1.20766	-1.17238	-0.493738	0.714997	-0.528401	0.352107	0.129287	0.297331	-1.16649	0.0874645	1.07159	-0.41483	-1.99004	1.4498	-0.0911122	0.157701	-0.671488
0.734067	0.523315	1.92569	-0.582057	-0.115198	-1.27739	-1.10837	-0.877872	-0.920598	1.18329	0.572837	1.17458	0.728997	-0.115045	0.0379935	0.653711	0.583854	-0.468657	0.067538	-0.754405	-0.261887	0.260125	-1.24962	-0.692566	1.16372	0.446907	0.639021	0.361275	0.28814	1.40056	-0.183164	-1.61141	-0.55668	0.802863	0.52978	2.80527	-0.277342	-1.11322	-0.197256	0.676735	0.00578169	-0.870925	0.470766	-2.70425	2.08451	-1.24559	1.3225	-0.896931	-1.6836	0.538932
0.794899	0.107045	0.438626	-1.03183	-0.989287	-0.362829	0.954991	-0.981759	0.974252	0.903187	0.360809	0.507154	1.50104	1.53832	-1.02401	0.862752	0.409327	0.43304	0.352983	-1.29797	0.947813	-0.298207	0.788762	1.24212	-1.21814	0.343783	-2.41663	1.06401	-0.785708	0.745966	-0.713048	-1.18659	-0.40474	1.4031	0.950809	0.929342	0.988401	0.0548469	-1.46486	-0.657318	0.0769366	0.64833	1.67031	0.480354	0.96178	-1.74609	-1.73627	-0.22252	-0.996838	0.880875
-0.453508	-0.373991	0.54423	1.05499	1.18956	0.266331	-0.328531	-1.10828	-0.465664	0.152756	0.203949	-0.335036	-0.688394	0.756365	-1.05667	-0.34989	0.958689	0.73386	0.0449048	0.698574	-2.3266	0.822053	-0.387523	-2.89604	1.59302	0.687765	-1.8537	-0.275601	1.64981	-0.164611	1.17948	0.701028	-1.50743	-0.715115	-0.0117179	-0.808786	0.32849	1.14196	-0.251016	1.16928	-0.830137	-1.74467	0.00181738	0.846458	-0.31226	1.70515	0.988301	-0.0572055	-0.139998	1.26675
0.654241	1.26817	0.858962	-1.34335	-0.790713	-0.625065	0.740573	0.13746	0.200066	0.780472	0.524358	1.17721	-0.456695	-2.5604	-1.03456	-1.33478	-0.941785	-2.19454	1.18714	-0.244314	1.06787	-1.88855	-0.117168	-0.197222	-1.7994	-0.0360467	1.0471	-0.617353	-3.08331	0.952681	-0.386802	-1.60169	-0.676365	0.710757	0.79589	-0.75585	-0.0238208	-1.50324	0.77961	-1.16265	0.258725	1.1375	-1.71858	-1.40567	-2.00764	0.454872	-0.574262	-0.216872	-0.444234	0.982314
-0.512351	0.374858	-0.261825	-1.42502	-0.18496	-0.731368	2.18382	1.62668	1.25555	-1.79999	-0.342028	-2.02822	-0.355589	1.28888	1.52164	-0.472291	-1.39564	-1.22783	-0.667036	1.29015	-0.990642	0.095227	0.682454	0.240597	0.0563123	0.372595	1.27926	-2.11356	-1.07489	0.489733	-0.830817	-0.253024	-1.16235	0.844587	-0.819183	-1.39203	-1.03147	-1.743	-0.722486	0.410736	1.8538	0.0185801	-0.499709	-0.773624	0.191628	-2.06364	1.4642	-0.731915	-1.71234	-1.11672
0.196629	0.152706	-0.638511	0.222595	0.100896	-1.5944	0.676572	-0.0604637	-0.445804	0.224652	0.974302	1.6266	-0.392531	-0.0288917	0.0892877	-1.29626	0.323808	-0.709542	-1.95827	-0.296919	-1.2505	0.297713	-1.48936	-1.09059	-0.858819	-1.03287	-0.671132	-1.3815	-0.530856	1.70287	0.26316	0.492857	1.04998	-1.13163	0.360044	0.271941	0.120052	0.550899	-0.391742	1.25265	0.48516	-0.320633	0.689691	-0.264979	0.838248	1.46983	0.770708	-0.0885369	0.336535	-1.41844
1.27207	1.03608	0.597478	1.03497	-1.09144	0.476532	1.49951	-0.49873	1.75731	-0.754939	-0.461367	-0.390628	-0.130309	1.88737	-0.790117	-2.62251	-1.13541	-1.11995	-0.442095	1.37511	1.88189	0.0899045	0.941548	-0.825113	0.0791531	-1.16255	0.639084	-1.48853	-0.171273	-0.778083	-0.982373	-0.850101	0.355909	-0.706189	0.438276	-0.394057	-0.769785	1.87279	0.323187	-0.55768	-0.344479	0.209955	2.00332	1.4269	0.284635	-0.850568	1.5151	-0.0304571	0.532923	-0.917473
-0.469609	0.355865	-2.21302	-1.14772	0.45286	-0.596637	-0.634398	-0.126287	-0.498662	0.224534	0.0299613	-0.650754	-0.765813	-0.58254	-0.114093	0.337559	-0.192044	-0.633429	-2.28792	1.52493	0.0116116	-1.19105	0.814382	-0.371349	-1.05654	-1.51113	-0.341698	0.0300263	0.110914	1.04862	-0.364655	-0.287899	-0.741408	-0.443863	-0.864079	0.267194	0.243623	-0.550176	1.57983	-1.98448	-1.09973	-0.904679	1.0881	-1.549	-0.940163	1.05625	0.0183305	0.426567	-0.160684	-0.178842
-0.635783	0.151991	-0.299307	-0.962106	0.81891	-0.444626	-0.610132	-2.53608	0.40283	-0.440669	0.611268	1.67251	-0.742385	1.43799	-0.275754	-0.802585	1.11062	-2.29969	-0.605411	0.39317	1.9872	1.12503	-2.05381	0.529816	-0.022874	-0.605073	-0.0689732	-1.12724	-0.246598	0.215901	-1.43193	-0.854153	-1.16956	-0.224919	2.17721	0.2731	-0.775235	0.262826	-0.0713704	0.139715	-0.0418176	-1.15463	1.36229	1.04981	-0.986757	0.774671	0.642355	0.15178	-0.405302	0.284679
-0.780974	-1.42239	-0.637954	0.389101	-0.465538	0.667792	-0.924032	0.614577	-2.18789	-0.426288	0.713168	-0.159047	2.56085	0.165702	-0.0900918	1.51124	0.717726	-0.088739	-0.662058	0.547633	-0.631308	0.938151	0.403339	0.0349748	-1.85259	0.264452	0.0986429	0.212966	0.159864	0.827687	-3.11179	0.0221519	0.713592	-1.26817	1.42669	-0.687806	-0.333494	-0.691572	3.18457	-0.0191298	0.782121	0.343736	1.75983	-0.187061	0.488443	0.842289	-0.3314	-0.396582	1.49128	1.45177
-0.204642	-0.441864	0.568589	0.500795	-0.379839	0.846932	0.707445	0.361823	0.228699	-0.0836693	0.779107	0.115246	-1.60208	1.48449	-0.414504	-0.616751	-0.27613	-1.43107	2.85388	0.949217	-0.403863	-1.41828	0.601222	0.968702	1.52678	-0.375569	1.3024	-0.515148	2.37686	1.91754	0.45217	1.5645	0.830445	0.0194762	0.299633	-1.68516	-2.01346	-0.710416	0.575496	-1.05308	0.566454	0.0809329	-0.248947	1.32331	0.645805	0.455074	-0.335413	-1.30473	-1.02791	-1.48788
-0.497518	-2.18416	-0.103414	-0.324229	1.49709	0.447824	0.321741	-0.1278	-0.654465	-3.48336	-1.21398	-0.491766	0.905253	-0.806663	0.8213	0.0557926	0.0202988	-1.14345	0.920158	1.34982	0.129456	-1.19939	-1.19808	0.570448	1.25055	0.111383	0.148903	-1.19673	-1.13588	0.91707	-1.56849	1.1784	0.395931	-0.507275	0.413545	1.6189	0.67853	0.941933	0.247506	0.0210329	0.215364	-0.34105	0.0858456	-0.28357	0.348121	-0.490623	-1.11254	0.530783	-0.142437	-1.03859
-1.43423	-0.717138	0.824788	-2.36242	0.397082	2.25324	0.0727961	1.16978	0.271806	-0.736358	0.866801	-0.655033	1.74971	-0.00771193	2.49351	-0.772841	-0.391948	-3.04282	1.73561	-0.57605	-0.523842	0.960067	-0.738111	0.80347	-0.331	-0.532494	0.822972	-0.607713	0.586922	2.57043	-0.0695115	-0.757599	-0.099437	0.537832	-0.694078	-0.409502	1.01692	-2.59429	0.492961	0.419672	1.90172	-0.19151	0.438457	-0.590134	-1.32125	0.628604	0.155391	1.13722	0.98338	0.65439
-1.61434	-1.22332	1.43262	-0.560137	0.762474	-0.670617	-0.151161	1.29156	1.596	-0.66478	0.755941	1.32601	0.880622	0.815531	-0.147252	-2.1194	0.198248	0.101615	0.0750773	0.64496	1.16124	-0.678313	-1.87831	0.0437514	0.452644	0.14263	-0.553137	-0.502743	0.740611	-2.70516	1.01912	2.02681	-0.900514	-0.0499247	-0.627042	-1.22503	-0.119495	0.984697	1.43405	-1.16288	0.572212	1.54062	0.995783	0.282353	-1.31367	0.951947	-1.80623	0.967853	-1.06849	1.96464
-0.259912	0.600226	-1.0931	1.22033	-0.80811	-1.02773	-1.35022	-0.653654	-0.0419324	-0.407346	-0.887336	-0.92877	-1.08357	-0.134406	-0.311813	-0.177092	1.23239	-0.0453597	-0.0229187	-0.130334	1.20376	-2.00328	0.25482	0.766273	0.325503	0.353813	-0.348142	-0.426993	-0.42143	0.148461	-0.968419	-0.591614	0.963412	1.11519	0.464375	-0.838266	-0.0173991	0.214881	-0.910535	0.767784	1.3922	0.625903	-0.0845325	1.89631	-0.888675	-0.912022	-0.465967	-0.977686	1.03795	0.116148
-0.239144	1.1059	0.861702	-1.0598	-0.0699811	-0.396371	-0.929129	-0.259721	-0.371815	0.641662	0.719976	0.20909	0.0558291	-0.473365	-0.0632205	-1.11744	-1.30179	-0.620635	1.0527	0.555335	-0.336633	-1.63453	-0.389987	-0.418506	-0.444993	-0.0183864	-0.260874	0.294635	0.928112	2.12718	-0.324218	-0.773497	-1.47072	-0.393534	-1.19012	-0.131044	0.531822	0.604838	1.89542	0.539792	-1.65441	-0.748987	1.1158	-0.827733	0.441669	-0.0769889	-0.640803	-0.249975	0.441235	0.836421
-0.676563	0.429119	0.692512	0.245923	0.967714	-0.0123186	0.997037	-0.249131	0.059662	2.45424	-0.445123	-0.474713	0.110328	-0.6849	0.856683	-1.30197	-0.214724	-0.213629	-0.984687	2.75426	-0.997471	0.360845	-1.33407	-1.43115	0.19414	-0.198748	-0.640527	0.283283	-0.581934	0.932776	1.62564	0.689349	0.588242	-0.916472	0.423037	-1.86298	-0.488011	0.462431	2.53514	0.131127	-0.00230711	0.714757	-0.090146	-1.17565	1.81582	-0.538092	-0.12004	0.301177	0.21365	-1.46425
0.648163	-1.31825	-0.266628	-0.366876	0.67586	0.976749	1.12495	0.535608	-1.66902	1.63319	-0.130648	-0.49376	0.209117	-0.422017	0.529372	1.11588	-0.164931	0.215894	-0.617433	-1.43646	-0.963404	0.953815	0.587988	0.0152972	0.894387	-1.12813	-0.0403639	1.03811	-0.364359	2.30822	-0.602743	-1.1823	-0.642556	-0.0277451	-0.573967	0.778418	0.0775905	0.470066	0.33977	0.31021	0.503587	0.879681	1.06559	-1.13879	-0.233034	-0.0885575	0.0301905	-1.7277	0.269995	-1.76907
0.86922	1.82853	0.896327	-0.569914	1.11984	0.274092	0.851612	0.0976855	0.794432	-0.227059	0.0442512	-0.383591	-1.19416	-0.831635	1.46499	-0.368942	1.23364	-0.0782532	1.59783	1.36656	-0.141024	-0.58159	-0.540222	-0.131143	0.921856	0.276923	-0.24482	0.382855	0.38938	1.78046	-0.898189	0.667608	-0.520868	-0.0283441	1.55213	1.10034	1.30914	1.10115	0.91744	-0.167118	0.287496	0.226336	-0.407251	0.648995	0.126601	0.931172	-1.29457	0.260844	1.5611	1.20093
0.0656124	-1.40838	0.652123	-0.173902	-0.196011	-1.36084	-0.471926	0.29836	-0.489836	1.53117	-0.713146	-0.0417149	-0.21232	1.15994	0.0428143	-0.867177	-1.02626	0.679166	-0.98745	-0.48777	-2.91619	-0.0321099	-0.759571	0.250667	-0.145319	-0.369753	-1.81666	-0.411207	1.89857	1.42793	0.765411	1.44754	-2.49687	0.728963	0.461219	-1.91847	-0.614082	-0.0326359	-0.0404201	-0.523532	3.10365	-0.772341	0.209712	1.39197	-0.632873	1.20542	0.859897	-1.07196	0.643725	-0.550177
0.376427	0.402364	1.31982	1.42454	0.975575	-0.097638	1.22896	-0.0212011	-0.498699	0.384236	-1.75908	1.70342	1.50916	1.00702	-0.0737011	-0.288118	1.46475	0.230524	-0.910931	0.101372	1.11947	0.617204	-1.27562	-1.43994	-0.445641	-0.0903521	-1.22444	-1.0403	0.0651893	-0.759409	-0.402333	1.3378	0.00983136	-0.156541	-0.0812079	0.498062	-2.54794	-1.43456	-0.2238	-1.50309	0.0109085	0.725163	0.337723	0.363311	0.589482	-0.723787	2.48648	-0.180915	1.41682	1.10925
-0.722836	1.13255	-1.32634	-0.312706	-1.33008	1.16001	0.848257	-0.216899	0.906484	2.06931	0.818187	0.298386	-0.869078	0.2514	-2.08829	-0.36363	0.486029	2.25379	0.131951	0.111586	-0.445081	2.44444	-0.44894	-0.887955	0.366419	0.445467	-1.22068	-0.804613	0.143635	1.66739	-1.7834	-1.40665	0.591619	0.00632093	0.600911	1.58556	-1.1698	-0.286645	0.758907	0.979161	-0.442699	0.181413	-1.02627	0.417969	0.443506	-0.186201	-2.2415	-0.285328	-1.94263	1.18075
1.15371	1.84528	0.663423	-0.00689896	-1.37342	0.244577	-0.279984	0.611327	0.212025	-1.04698	1.85931	-0.0287585	0.093223	1.31332	-1.56746	1.53126	-0.291549	-0.990085	1.31915	1.38125	0.676774	-1.80737	0.00129595	0.783483	-0.277525	0.247523	-0.0846836	-0.0543606	0.298096	-1.06765	0.514055	0.847788	-0.142446	0.475357	-0.94856	0.241718	-0.133283	-0.105828	-0.853131	1.36396	2.03353	-1.42211	1.36663	0.77921	-0.684188	-0.437398	-0.355211	-0.270033	0.0596082	-0.154332
-1.23289	-0.212336	1.62525	-0.212146	-0.598154	0.418074	0.154731	0.247303	-0.934167	-0.674034	1.08267	-0.830125	-0.429307	0.291899	-0.891849	1.14554	0.174849	0.0811362	-1.01363	-0.209453	-0.336391	-0.223687	-0.218983	1.6118	0.984667	1.03309	0.267806	0.759617	0.289167	-0.226756	1.88753	-0.397114	0.853763	-1.66452	-1.94478	1.14706	-0.179387	-0.226854	0.684512	0.210339	1.28971	-0.220352	-0.619556	-0.0749979	2.10932	0.491118	-1.06237	-0.998933	-1.72946	0.521709
1.07395	-0.481057	-0.9752	0.384638	0.564477	1.43334	1.82824	-0.898273	-2.37594	0.60333	0.728637	-0.0948183	0.581868	0.855317	-1.74628	1.39457	-0.281583	-0.741131	-0.302548	1.92101	-1.3477	0.717868	-0.748516	-0.859117	0.207475	0.497159	-1.15585	-0.0466038	-0.695767	0.97869	-1.56512	0.774759	-1.36386	0.171048	0.499839	0.800779	0.220576	-1.05639	1.83976	0.192084	-0.991655	0.724052	-1.2815	0.784369	-0.523998	-1.56878	-0.439312	1.11665	-0.00736718	0.942208
-0.549	0.0599679	-0.0794987	-1.13097	-0.837366	-1.10827	0.579587	1.14492	-0.973492	1.51986	1.09136	-1.98743	0.769325	0.387744	1.26294	1.16567	-0.330415	-1.27728	0.190643	0.201559	1.03251	-1.63427	-1.20981	-0.935972	-1.01146	-0.251404	2.68576	1.06411	-0.28195	0.0968824	-0.00950713	-0.0868211	0.150528	0.570301	0.702262	-0.804381	-0.16977	1.73255	-0.119518	1.13501	0.656513	-0.517119	0.461794	-0.396471	0.946429	0.982425	-0.0360204	-1.10113	1.04719	0.242334
2.20631	-2.17645	0.439189	0.015064	1.50708	1.10043	0.691812	-0.745048	-0.979497	-0.139005	-0.667968	-0.232034	-0.441008	-0.931256	0.471817	1.7778	-1.60466	1.6557	2.40224	1.63995	0.344124	2.17203	0.142816	-1.28477	0.514939	-0.16156	-1.0226	1.25375	0.29966	0.234767	-0.460015	0.460051	-0.18501	0.396868	0.165843	1.22788	-1.2509	-0.00172229	0.399494	0.750418	-0.807901	-1.82486	-0.925106	-0.0510996	0.204484	-0.757987	-0.200609	-1.10318	-0.725632	-1.08408
-0.0772822	0.753916	-1.16427	1.68123	1.22806	-0.722091	-1.74424	-0.140719	-0.0151803	-0.142567	-1.95351	-0.333627	0.487824	-0.814506	-1.83461	-0.293881	-2.06565	1.51221	0.668912	0.165789	-2.80248	-0.727878	0.353172	0.203254	-2.70214	-1.28932	-0.327859	0.719235	0.315489	-0.181953	0.920486	-1.08247	0.187934	-0.464369	1.86632	-0.739132	0.573995	2.66462	0.24979	-0.0573553	0.966245	0.396362	-0.0175287	-0.0347175	-0.945223	1.37026	2.24527	0.243616	0.0242101	0.888775
-1.28131	0.0637409	0.200708	-0.318583	-1.55362	-0.261296	-0.829123	-0.736755	-0.625735	-0.184619	0.731012	-0.785059	-0.981269	-0.353299	0.390962	0.742456	0.0766507	-0.396545	-0.43369	0.165138	2.0002	-0.406101	-0.133422	-0.0505779	0.194516	1.38488	-1.22651	-1.21861	0.950088	-0.164049	0.341066	-0.536914	0.52273	0.0829533	0.221437	-1.17531	0.203433	-0.3936	1.01625	-0.891681	-0.0984736	2.2982	-1.14104	-0.78535	-1.15047	-1.75856	0.2869	1.10408	1.03291	-1.18096
-1.1855	0.265083	1.12462	1.87837	0.312652	-1.512	-0.336112	0.87471	0.169061	0.664594	1.39033	-1.70858	-2.01081	0.616653	-0.848669	-0.273655	-1.47641	0.34809	-1.29329	0.0654472	-0.18378	-0.195216	-1.80168	1.11351	2.05967	1.56216	2.43958	0.441512	-0.401213	0.628278	-1.55338	1.12042	-1.79762	-0.286031	1.00805	-1.24048	0.700767	0.259231	-0.380179	-2.09064	-0.108091	-1.16304	-0.190307	-0.234956	-0.259354	-0.897639	0.829843	0.817262	-0.245208	0.0852291
-1.49598	-0.415604	-0.420501	1.08075	-1.28961	1.05187	1.21188	1.1271	0.262151	-0.233817	0.162068	1.21851	0.35876	0.0866123	0.936705	0.671172	-0.344352	-0.12472	0.555336	0.281067	-0.855603	1.73332	1.2887	-0.11862	1.71516	-0.652096	0.950273	0.197292	1.2096	-1.1761	-0.814927	1.4373	0.477113	-0.182619	-0.385721	0.414649	-0.328885	-1.39456	-0.522645	0.368864	0.841211	-0.628755	1.12233	0.294243	0.589309	0.810712	0.580545	-0.338602	2.13447	1.3641
-1.26507	-1.22513	0.88434	0.161984	1.93958	0.259488	0.426504	0.845899	-2.64069	-0.301903	1.93706	0.0084439	-0.157135	-0.973025	-1.23329	0.049722	-0.984742	0.526263	-0.499243	1.78147	-0.253971	0.793075	0.28519	0.886388	-1.21699	2.43977	-0.0617635	0.371086	-0.846202	0.0766719	-0.107413	-1.02695	2.30176	0.100666	0.51426	-0.471635	2.4364	-1.56266	0.363262	-0.486302	-0.141473	-1.50583	-0.655001	0.198745	0.26557	0.86703	0.967324	-1.30409	-0.848233	-1.22211
-0.456042	-0.366215	-0.252683	-0.669524	-1.44363	-0.00665029	0.332125	2.31509	-0.8852	0.70264	1.81346	-0.3243	0.467486	0.14427	-1.39179	-0.637931	0.0766108	0.565233	1.21676	0.77917	1.7617	-2.04861	-0.0714846	0.123817	-1.68419	-0.718281	-0.367203	0.941649	0.199111	0.0827816	-1.00084	0.158985	0.613042	-1.49603	-0.930711	-1.54589	-0.915698	2.46698	1.35697	-2.00926	1.30547	-0.329468	0.632986	-0.408805	0.946045	-1.18489	0.923828	-1.5401	-0.488037	-0.280046
-1.20876	-0.54653	1.84757	-0.44179	-0.172591	0.76082	0.716545	-0.809231	0.0939133	-0.638869	-0.0726366	-0.615488	-0.828589	1.37911	0.634569	0.547058	1.07553	0.081733	-0.293767	1.37273	0.401597	1.41507	-0.296712	0.21501	0.880597	1.06036	-0.216773	0.76947	-0.861327	0.0447839	-0.321931	0.872477	-0.00729645	0.455754	-1.02511	-1.55642	-0.119636	-0.589162	-1.88166	-1.06795	0.0307901	-0.355923	0.0417311	2.10852	-0.925376	-0.336429	-0.657085	1.2939	0.65265	-0.541276
-0.182279	0.550595	0.749577	-1.44277	-0.674147	1.1228	-0.219591	1.02768	-0.0010155	-1.98941	0.126391	-1.80449	0.117038	-0.443329	0.131463	-1.25973	0.48694	1.48435	-0.916332	0.412605	-2.55207	-0.462269	2.50684	-0.174984	1.78259	-0.2019	1.88274	1.30094	0.827711	0.975918	0.15144	-0.421848	2.05118	-0.839459	1.81526	-1.73031	0.403357	0.701874	-0.528827	0.13779	-1.25733	-0.00629463	-0.533797	1.08279	0.974274	-0.539863	0.0239757	-1.26973	-1.23409	-0.811425
-1.49443	0.0228146	-0.223709	1.1282	0.939143	1.08801	0.731486	-0.640686	1.1714	1.00046	-0.703491	-0.0155	0.0082763	1.89524	-0.791824	-2.33144	1.05804	1.01446	1.62058	-1.3203	-0.508027	-0.467191	-0.840706	-0.249609	-0.75502	-1.89907	-0.777368	-1.0985	-0.0880642	-0.0937159	-0.164457	-2.20889	0.655777	0.814769	-2.10298	-1.25977	-0.0465611	-0.489783	0.463381	0.29553	0.393981	0.581195	0.216953	-0.734115	-0.716373	-0.376085	0.818141	0.844016	0.64975	-0.440236
0.657826	0.424196	0.15692	-2.02461	0.23459	-1.1079	-1.06114	-1.46675	-1.94369	-0.0112955	-1.01729	-0.10437	-0.442211	-0.436773	-0.434075	0.192668	1.2439	0.649397	-1.57491	1.73427	-0.753357	-0.572356	-0.284997	0.487894	-0.81017	-1.33535	-1.80471	-0.963343	0.984529	0.387176	1.61173	1.55395	-0.594448	0.440863	-1.42212	0.539472	-0.27025	-0.0366033	1.14947	0.993726	-0.241119	-0.0784427	-0.0929605	-0.827194	2.07768	-1.33661	0.90626	-0.133329	0.659409	0.428963
0.717323	0.0888846	-0.559083	0.178974	0.627636	0.058875	-1.70254	0.959219	-1.08972	1.67651	-0.335931	1.01205	0.356813	-0.822128	0.569783	-0.989285	0.292085	-0.548342	0.320691	-2.33446	-1.01736	1.76526	0.757318	1.87999	0.217099	-1.1864	0.0505876	-0.810727	-0.113278	0.257943	-1.13544	0.887266	1.66905	1.80465	0.0541348	0.298067	-1.21987	0.51713	1.06872	0.639092	-0.285377	-0.174474	0.922898	0.147041	0.331741	0.141068	0.158723	-0.476556	0.409831	-0.870881
-0.084463	0.134846	-2.11528	0.819103	-1.04766	-0.204856	0.631544	-1.06787	-1.45969	-0.762003	-2.05784	1.33138	1.12898	1.2601	0.60869	0.268192	-1.93475	-0.868518	-1.90117	1.4861	-0.990342	0.351447	-2.37729	1.14902	-0.171541	1.16228	-0.536548	0.557722	-0.575732	-1.04454	0.427874	0.375535	-0.667341	-0.364511	1.14575	-1.39097	-0.0354496	0.352563	0.101785	-1.3305	-0.143266	0.655844	-0.590273	-1.02733	1.01444	0.847502	-1.43679	1.3905	0.554376	1.53401
-0.836055	-0.341304	1.32703	-0.248065	0.177303	0.0309411	-0.859355	0.499175	1.07532	0.91376	0.303604	0.76025	0.957584	-0.238949	-0.260927	-0.416489	1.5017	1.42902	0.60113	0.814995	-0.252116	2.08663	-0.0384297	-0.174006	0.422304	0.192876	-0.602555	0.857549	0.815248	0.700243	0.29785	-0.67975	-0.227378	0.436101	-0.521695	-0.998028	0.336497	-0.458667	-0.274803	0.110897	0.0166622	0.818494	1.44478	0.45651	0.0234633	-0.0142535	-1.24055	-0.352569	-0.955986	-0.379204
-1.31712	-0.821848	-0.504388	-0.187082	0.614599	-0.612327	-0.342526	0.745904	-0.291788	0.750107	0.348003	-0.00118928	0.104882	0.145172	-3.01646	1.56645	-0.37667	-2.80479	-0.4047	0.824693	-1.94318	-1.0471	-0.0496346	-0.715438	0.733708	0.849047	-0.135581	0.538221	1.81734	-0.197623	0.59856	1.86767	-0.801357	-1.54003	-0.802429	-0.707127	1.87982	0.137828	-1.12492	1.31862	0.772202	-0.475386	-0.667552	1.07655	0.356724	-0.703843	-2.54782	-0.841046	-1.1721	0.0643066
-1.81368	-0.222461	1.72038	-0.596632	0.806174	-1.8083	0.0860428	-0.198627	0.501797	0.654333	-1.27073	1.22695	0.606607	1.94457	0.339538	0.203063	-0.0330498	1.13368	0.39062	0.99533	0.493404	0.243308	-0.931846	1.51188	0.410376	0.143016	-0.212933	-1.25755	-0.576347	-0.965069	0.0437885	0.744187	0.680165	2.81272	1.72727	0.0398941	1.36393	-1.18955	0.271949	0.751436	-1.48582	0.85344	-0.530862	-0.69425	0.650404	-0.501033	1.02821	0.734289	0.160391	-1.35841
1.1475	-0.0297804	0.0542883	-1.48594	-0.940789	0.389214	-0.483511	0.136257	0.345315	-0.0670866	-0.284335	0.285877	-0.611644	-0.497865	-0.783165	-1.29137	-0.779112	-0.470441	0.115125	-0.0964262	1.59178	0.745703	0.654104	1.25548	1.2249	1.78097	-3.3	-0.699342	0.522494	-0.425695	0.626955	-0.634125	2.54969	0.00131992	1.57757	0.507408	-0.0424674	2.29745	-0.290797	-0.155951	0.847688	-1.11459	-0.0647093	-0.967111	-0.168032	0.480042	1.09463	0.76475	-0.00938822	-0.459274
3.19172	-1.54314	-1.20004	-0.535872	-0.611446	-0.124491	-0.668768	0.432209	-0.103485	-1.27103	-0.276734	0.309762	0.148151	1.19463	-1.32254	-0.0665345	0.505955	1.15901	0.696481	-0.213036	1.32805	0.144439	-1.54957	-1.29387	-0.32474	-2.18093	-0.318724	1.47124	-0.0971889	1.07695	0.830887	1.43226	1.29382	0.684816	1.09495	0.704858	-0.633514	0.681887	0.312348	-0.490674	-0.458225	-1.5576	-0.789565	1.27489	-0.794324	2.21023	-0.19629	-0.493879	0.416833	-0.208834
0.720617	-0.34692	-1.00115	0.295509	-2.68956	-0.35682	1.45245	-2.50832	-1.16277	0.296834	-0.442561	0.887412	1.5242	-1.64427	-0.445401	-1.06432	0.729808	-0.274512	-0.240598	0.716653	-0.655753	0.00422966	1.0639	-0.0947083	0.916813	-0.0986231	-0.0419101	0.652967	0.122416	0.245821	-0.626389	0.0407024	-0.857381	-0.734152	-1.15292	-1.12991	-0.748636	-0.471547	-0.453675	-0.346914	-0.633222	-1.2315	0.565729	1.65857	-0.74507	0.118922	0.214133	-3.3247	1.09157	1.03988
-0.259639	-0.994358	-1.43376	-2.11169	0.533258	-0.428803	-0.125444	-0.856387	-0.176318	0.858955	-0.210816	-0.42847	2.2746	0.841179	0.62904	-0.871075	1.16214	0.677877	0.3781	0.0048827	-1.57842	1.8891	1.80893	-0.592232	-0.213585	-1.20549	-1.09372	0.278522	0.483347	-1.99105	-0.0766918	-1.29345	-0.343998	0.25737	-0.35631	0.479329	-0.794867	1.13	-0.481796	-0.528465	3.26778	-0.0377046	-1.04435	0.150354	1.24765	-0.513622	-0.588037	0.149373	-0.881318	-0.392138
0.497978	0.746744	2.36498	0.988484	-0.640921	-0.0208674	0.309673	0.33179	0.873739	0.440905	1.4996	-0.608234	0.331354	-0.899712	-0.855631	1.41819	-0.886077	0.482159	1.74785	-0.917219	-0.678452	2.54184	-0.415889	0.424149	0.421584	0.180341	-1.09184	-0.540753	0.634488	-0.426816	1.32811	0.4306	-0.196883	-0.194242	-1.29126	0.327576	1.05014	0.0885641	-0.384112	0.186667	-1.67597	-0.429199	0.341111	-1.5526	0.87242	0.226939	-0.786125	2.07025	2.4648	-1.18124
0.92455	-1.79828	0.636543	-0.790141	0.953819	1.30579	1.05805	-0.553492	1.68771	0.150992	1.39804	-0.565709	-1.53669	0.763984	-1.33349	-0.236639	1.35455	-0.809489	1.74758	0.199872	-0.445224	-0.559138	-0.478289	0.127143	0.974729	0.420004	-1.00248	-0.674885	1.20625	-0.562805	0.345673	-0.34361	0.4258	0.94548	-0.865986	2.37761	1.76814	-1.96137	0.724105	-0.018721	0.878923	-0.87354	-0.902477	0.620827	0.0642936	0.259617	0.0541525	0.303492	0.0578964	-1.38538
0.64517	-0.476711	0.201192	-1.49352	-0.607417	-0.396085	-1.59181	-1.25845	-0.913967	0.933392	-0.133337	-1.61602	2.94473	-0.539275	0.0838363	-1.46577	0.618372	-0.337422	2.31669	-0.986707	-0.931042	-0.518499	-0.0668367	0.00455335	1.13413	0.464782	1.20423	0.995451	0.412539	-0.210477	-0.346507	0.269282	0.548102	-0.640259	0.312048	-0.0244065	-1.17391	1.10607	-1.60495	1.05869	0.976336	1.41926	-1.3126	0.556682	0.315699	-0.450368	-0.286106	-1.73047	1.0168	-0.275836
0.0173645	1.03712	0.423011	0.348106	-0.0381308	0.429457	0.854324	0.418789	-0.11888	-2.11862	1.25226	0.6744	-0.915878	1.68238	1.84771	-0.0097197	-0.527031	-0.336374	0.196304	-0.395913	1.08689	-1.05727	2.50162	0.307614	0.60109	-0.862222	0.478155	0.834122	0.158537	0.544093	-0.49993	-1.91867	1.45056	-0.490684	-0.907422	0.192736	0.11218	-3.03859	1.11642	-0.338423	0.652895	-1.24705	0.105091	-1.49238	0.930614	0.301463	0.0151774	0.696382	0.668971	-0.279641
-0.113001	-0.409844	-0.195913	-0.112792	0.392369	-0.473223	0.584936	-0.362958	-1.24697	-1.71598	0.0807429	0.00871327	0.272202	1.17516	-0.674571	0.789133	-0.415408	-0.390777	-0.775192	-0.406894	-0.404553	-1.03332	0.327097	-1.19082	0.834766	-0.697913	0.0671017	0.305313	0.979326	0.154137	-0.299359	1.10099	0.976405	0.722336	-0.180085	-1.24414	-1.54223	0.568521	0.388423	0.178876	1.48126	0.599408	0.225178	-1.10307	-1.16332	0.010286	-0.157228	-1.16577	-0.504207	-0.102367
1.56572	0.444083	-0.19165	2.68091	-0.738489	-1.25168	0.09664	0.410481	-0.728764	-1.49757	-0.480831	-0.956209	0.920913	0.187577	-0.92732	-0.0121747	-1.0271	0.582645	1.39645	1.34792	-0.741814	-0.442531	1.87581	0.0541462	-0.391348	-0.865174	-0.900468	-1.06655	-0.736123	-1.31328	-0.463387	-1.06731	-0.647354	-1.97513	0.684412	0.436679	1.01349	-1.98973	-1.94425	-0.862005	0.722514	-0.01118	-1.07379	-0.479506	-1.35533	-1.06814	0.141426	-0.284013	-0.548182	-0.363694
-1.20872	-0.972947	0.0480065	-0.0924151	0.349674	-0.957021	-0.378795	-0.702969	0.722289	1.48111	-0.592516	-0.0707173	-0.95819	-1.26284	-0.57739	-0.91697	-0.0604701	-1.17718	0.277005	0.0617897	1.49047	0.0761071	0.526949	-0.120653	-0.545285	0.0975774	0.291209	1.34654	0.874019	-0.38289	-0.138148	-1.39206	0.728428	-0.310838	1.49884	-1.18771	-0.223902	-0.0402637	0.85428	-0.27147	0.116456	0.147806	0.176191	-0.644817	0.537606	-0.528255	-0.505428	0.0678014	0.437638	-0.280484
-1.23606	0.875376	0.693734	1.3038	0.2371	-1.16516	0.180974	-1.21992	0.423533	-0.429498	2.24451	1.26972	0.881263	-0.598677	0.501363	-1.11289	0.336432	-2.36124	0.349315	-0.537084	0.137184	0.149693	-2.09121	-1.72534	-0.457323	1.14306	0.388476	0.096895	-0.170241	0.594972	-1.58834	-0.0124205	-0.484517	1.02251	1.79699	-0.25715	1.91171	1.85623	-0.310637	0.266199	0.10762	-0.410476	-1.40721	0.728694	0.543774	-0.301773	1.613	1.04151	2.98725	-0.333785
0.709619	-1.35494	-0.480808	1.59622	0.131221	-1.18192	0.834393	1.38255	-1.55991	-0.709579	-0.268816	-1.5578	-1.15774	-0.040558	0.812789	-0.308192	0.713314	-0.203571	0.527642	0.275211	-1.09114	0.798927	-0.718895	-0.776628	-0.797755	0.736122	-0.731762	1.04598	-2.101	0.0210074	0.517245	-0.0784978	2.04888	0.567993	-1.10422	-1.33312	-0.0104289	-0.731622	0.435518	-0.277093	-0.295775	0.00422056	-0.924122	-0.0726363	-0.764781	0.397841	0.128587	-0.16245	-0.126565	-0.952271
0.658632	-0.527489	0.280455	0.817016	0.0786071	1.68331	-0.198029	1.28397	1.18295	-0.52913	0.5988	0.0474598	-1.89577	0.25515	0.752021	0.24048	0.418983	-0.539583	0.733357	-0.980833	-2.09957	0.423214	-0.127017	1.09097	-0.543498	-2.15955	-0.819615	-0.127429	0.957226	-0.418583	-0.809291	0.153432	-0.047652	-2.12246	-2.00588	-0.421718	1.77431	0.258435	-1.60097	0.571922	-1.04103	0.178293	-0.0923294	-0.464979	1.64824	-0.906765	-0.269785	-0.348021	1.43775	1.97661
-0.970722	0.889242	1.49529	-0.0383405	-0.848019	0.83771	-0.0881952	0.592182	-0.174626	-0.729692	0.544732	-0.212752	-0.00412331	-0.537078	-0.443663	-0.00626883	0.72058	-1.79915	0.657306	-0.783076	-0.417784	-0.443374	0.223571	0.495068	-0.711875	0.407248	1.3841	-0.544687	-0.540493	-0.950585	-0.844367	0.488275	-0.516278	0.376849	-0.0549491	1.78089	-0.848196	-0.816085	0.246907	0.288255	-1.87714	0.705872	0.234763	-0.30045	-0.736085	0.0898802	-1.25247	0.218722	0.333251	0.0894028
0.204535	-0.10463	0.610396	-1.3283	1.31152	1.77238	0.489883	0.175635	-0.312445	-0.175489	-0.871439	1.47099	0.79477	-1.02277	-0.810756	-0.254366	-0.257592	-1.83057	0.630161	0.174628	-0.592962	1.23551	1.88121	0.614169	1.25155	0.595482	-0.334268	0.351713	-0.0925872	-0.451375	0.0761204	1.50862	0.722278	0.49024	0.993064	-1.20174	1.13404	-0.567895	-0.628952	-2.35715	-1.121	-0.242915	-0.474003	-0.949346	0.479224	1.7832	0.507676	0.0166207	0.0175049	-0.284904
-0.340008	-0.827903	1.01562	-0.573201	-2.00881	-0.378808	-0.976471	0.0657265	1.04071	-0.193116	-0.341459	-0.0319896	-1.24774	-0.398157	-0.284607	2.1299	0.286804	0.535246	0.785182	0.345535	-0.542709	0.344207	-0.00574747	0.122708	-1.54464	-1.32303	-0.795646	-1.78586	0.182863	-1.15614	-0.123696	-0.0550556	-2.73237	0.271812	-1.96438	-0.773478	-0.695129	-2.25264	0.133197	-0.684926	-0.422148	0.633396	0.954593	0.0229224	-0.656303	-1.30793	-1.13963	1.26022	-2.02971	-1.77818
0.27385	0.894742	-1.83975	0.632912	-1.48951	-0.127581	-0.277313	0.696942	0.41196	-0.184661	-0.0659409	-0.458212	0.0731806	-0.602398	-0.547935	0.663324	0.285537	-0.165963	-0.606613	-0.362902	1.51617	-0.232813	0.570226	0.693602	0.284169	-0.0254798	0.250375	-0.556377	0.916899	1.20065	-0.590568	2.13441	1.19822	0.170871	0.180952	-1.39644	-0.543155	0.248376	-0.500145	-1.63999	0.661127	0.551433	-0.510693	0.0681309	0.981964	0.6455	0.302207	-0.147114	-0.32882	-0.775997
0.102585	-0.629513	0.610897	-0.639126	0.144945	-1.16882	0.255994	-1.0332	-0.546492	-1.51901	0.611222	-0.652674	-0.900935	0.577317	1.30442	0.746144	-0.474457	-1.72708	-0.490137	-0.60199	-1.6985	1.12036	0.24544	-1.98702	0.0445446	-0.491439	-0.0332838	0.879972	-2.11368	-0.739592	-0.440606	0.0475449	0.128717	0.821016	0.377639	0.392378	1.87103	0.269217	0.0344761	0.349162	-0.77201	-2.12009	0.581924	-0.690563	-1.88382	0.169916	-0.123822	1.57232	0.131787	0.471531
-0.0966488	-0.597003	0.199008	-1.73333	-0.0833933	-0.249578	-2.77273	0.12385	0.48015	2.33537	0.111089	-0.616243	0.260264	-0.94985	0.668976	-0.304266	0.745031	-0.285474	0.226695	-0.309219	1.24962	0.590652	0.0590999	0.459373	1.73403	2.19905	-1.95435	1.10169	-0.821906	0.733316	-1.10045	-0.668281	-1.01428	0.0207453	-0.365105	-1.15913	-1.36188	-0.264002	0.814908	1.2794	-0.313305	0.55086	1.76034	-0.455978	0.32206	0.634787	-2.30588	0.952792	-0.444674	0.764344
-1.82361	-0.312149	-0.514642	0.769041	0.722302	0.14775	0.327522	-0.519478	-1.66009	0.95677	-1.35294	-1.20762	-0.279397	0.552836	-0.682063	0.716412	-0.350153	0.79959	-1.19566	2.54833	-1.67383	2.82515	-1.35864	-2.08306	-1.24394	-0.949208	0.632349	2.48129	-1.10089	0.0692115	-0.444584	-0.521222	-0.574326	-0.716077	0.282981	1.90663	0.187982	-0.594533	0.288284	0.138011	0.36863	-0.641168	-1.19537	-0.0686529	1.15064	-0.0574925	0.953133	1.14271	-0.0134378	-0.729642
0.820175	0.159799	0.0894388	0.217003	-0.591971	-0.515737	-1.07521	0.421034	-1.01098	1.11087	-0.0704022	0.451494	-0.43064	-0.418103	-0.584748	1.39968	0.377198	0.419773	-0.777061	-0.156605	-0.334668	-0.0353645	0.184089	0.92719	1.25665	0.931423	-2.51689	0.012829	-0.0354511	0.611985	0.874137	-0.79171	-0.0343207	-0.538039	0.796557	0.971173	-0.566922	-0.000104788	-0.21487	-0.897665	0.162008	0.810497	0.0993056	-0.149979	2.33969	-0.300023	-1.43833	0.492599	0.447732	1.21286
-0.256225	-0.0795228	0.644345	-0.714907	-0.265389	0.883182	0.0141449	0.299986	-0.499995	1.54799	0.578293	0.738066	0.992453	0.763134	0.109322	-1.80153	-0.58228	0.340364	0.789318	1.19247	1.21618	1.16261	0.0755306	0.776846	1.66101	-0.0536777	-0.291	0.00905827	-1.10772	-1.79852	-0.694781	-0.646471	0.886663	-0.453087	1.70642	0.7062	-0.571157	-2.9089	0.439556	-1.88604	-0.0549358	-0.591016	1.58014	-0.164144	0.253339	0.449497	-0.847595	1.95885	-0.121316	0.177596
[truncated: 49 more columns]
